# Supplementary material for: Livestock grazing supports native plants and songbirds in a California annual grassland
Source: PLoS One. 2017 Jun 14;12(6):e0176367. doi: 10.1371/journal.pone.0176367 (PMC5470661; doi:10.1371/journal.pone.0176367)
Supplement: S1 File — (XLSX) [file pone.0176367.s001.xlsx]

## Sheet: Table A Veg Land Cov Bird data
plotID	Plot	Park	year	graze	Aspect	AspectCat	heatloadrel	slope	nativecov	litt	bare	height	htstdev	cov	presence	Species
MT1	1	MT	2004	0	145.784	S	0.03	37.7905	0	28.21	0	29.1875	16.1395	0.552959	0	GRSP
MT2	2	MT	2004	0	250.463	S	1.35	41.1172	0.36	31.43	0.357143	26.2429	15.4126	0.587307	0	GRSP
MT3	3	MT	2004	0	261.87	S	2.06	35.3553	1.43	11.07	9.28571	23.2062	15.4663	0.666474	0	GRSP
MT4	4	MT	2004	1	190.305	S	0.31	27.9508	0	8.93	4.64286	11.875	8.2482	0.694585	0	GRSP
MT5	5	MT	2004	1	273.652	N	1.83	58.8696	1.07	18.57	7.85714	19.3103	10.454	0.541368	1	GRSP
MT6	6	MT	2004	1	278.973	N	0.95	48.0885	0.36	7.14	8.92857	9.08	7.01755	0.772858	0	GRSP
PR4	4	PR	2004	1	328	N	0.03	38	11.07	7.5	24.2857	8.72727	9.40321	1.07745	1	GRSP
PR5	5	PR	2004	1	136	S	2.06	31	8.21	19.64	4.28571	8.72527	9.67823	1.10922	1	GRSP
PR6	6	PR	2004	1	138	S	0.7	27	0	22.86	8.21429	8.33708	6.15693	0.7385	0	GRSP
PR7	7	PR	2004	1	141	S	1.22	40	0.71	21.43	2.85714	14.0444	17.3826	1.23769	0	GRSP
PR8	8	PR	2004	1	147	S	0.93	33	2.86	11.79	1.78571	21.0331	16.9582	0.806266	0	GRSP
PR9	9	PR	2004	1	210	S	1.1	18	0.36	13.21	3.57143	12.8137	10.2559	0.800381	0	GRSP
VC1	1	VC	2004	1	71	N	0.36	75	3.93	23.57	3.57143	17.0957	9.3499	0.546917	0	GRSP
VC2	2	VC	2004	1	187	S	1.86	43	19.64	9.29	28.2143	11.0238	10.5213	0.954418	0	GRSP
VC3	3	VC	2004	1	35	N	1.9	29	5	6.79	6.78571	10.25	5.84523	0.570266	0	GRSP
VC4	4	VC	2004	0	158	S	0	26	0	27.5	4.64286	7.39216	4.48142	0.60624	0	GRSP
VC5	5	VC	2004	0	13	N	0.17	17	2.5	6.43	1.78571	6.86364	3.89432	0.567384	0	GRSP
VC6	6	VC	2004	0	348	N	0.86	24	0	9.64	0	10.8621	4.60529	0.423979	0	GRSP
VC7	7	VC	2004	1	88	N	0.46	28	0	10.71	0	9.68889	5.7115	0.58949	0	GRSP
VC8	8	VC	2004	1	348	N	0.86	29	18.57	8.57	0.357143	14.5619	10.023	0.688301	0	GRSP
VC9	9	VC	2004	1	99	S	1.89	25	1.43	5	2.5	12.0761	7.14563	0.591718	0	GRSP
VC10	10	VC	2004	0	304	N	0.84	36	7.14	14.29	5	8.01333	5.23887	0.653769	0	GRSP
MT1	1	MT	2004	0	145.784	S	0.03	37.7905	0	28.21	0	29.1875	16.1395	0.552959	0	HOLA
MT2	2	MT	2004	0	250.463	S	1.35	41.1172	0.36	31.43	0.357143	26.2429	15.4126	0.587307	0	HOLA
MT3	3	MT	2004	0	261.87	S	2.06	35.3553	1.43	11.07	9.28571	23.2062	15.4663	0.666474	0	HOLA
MT4	4	MT	2004	1	190.305	S	0.31	27.9508	0	8.93	4.64286	11.875	8.2482	0.694585	1	HOLA
MT5	5	MT	2004	1	273.652	N	1.83	58.8696	1.07	18.57	7.85714	19.3103	10.454	0.541368	1	HOLA
MT6	6	MT	2004	1	278.973	N	0.95	48.0885	0.36	7.14	8.92857	9.08	7.01755	0.772858	1	HOLA
PR4	4	PR	2004	1	328	N	0.03	38	11.07	7.5	24.2857	8.72727	9.40321	1.07745	1	HOLA
PR5	5	PR	2004	1	136	S	2.06	31	8.21	19.64	4.28571	8.72527	9.67823	1.10922	1	HOLA
PR6	6	PR	2004	1	138	S	0.7	27	0	22.86	8.21429	8.33708	6.15693	0.7385	0	HOLA
PR7	7	PR	2004	1	141	S	1.22	40	0.71	21.43	2.85714	14.0444	17.3826	1.23769	0	HOLA
PR8	8	PR	2004	1	147	S	0.93	33	2.86	11.79	1.78571	21.0331	16.9582	0.806266	0	HOLA
PR9	9	PR	2004	1	210	S	1.1	18	0.36	13.21	3.57143	12.8137	10.2559	0.800381	0	HOLA
VC1	1	VC	2004	1	71	N	0.36	75	3.93	23.57	3.57143	17.0957	9.3499	0.546917	0	HOLA
VC2	2	VC	2004	1	187	S	1.86	43	19.64	9.29	28.2143	11.0238	10.5213	0.954418	1	HOLA
VC3	3	VC	2004	1	35	N	1.9	29	5	6.79	6.78571	10.25	5.84523	0.570266	1	HOLA
VC4	4	VC	2004	0	158	S	0	26	0	27.5	4.64286	7.39216	4.48142	0.60624	1	HOLA
VC5	5	VC	2004	0	13	N	0.17	17	2.5	6.43	1.78571	6.86364	3.89432	0.567384	1	HOLA
VC6	6	VC	2004	0	348	N	0.86	24	0	9.64	0	10.8621	4.60529	0.423979	1	HOLA
VC7	7	VC	2004	1	88	N	0.46	28	0	10.71	0	9.68889	5.7115	0.58949	1	HOLA
VC8	8	VC	2004	1	348	N	0.86	29	18.57	8.57	0.357143	14.5619	10.023	0.688301	0	HOLA
VC9	9	VC	2004	1	99	S	1.89	25	1.43	5	2.5	12.0761	7.14563	0.591718	1	HOLA
VC10	10	VC	2004	0	304	N	0.84	36	7.14	14.29	5	8.01333	5.23887	0.653769	0	HOLA
MT1	1	MT	2004	0	145.784	S	0.03	37.7905	0	28.21	0	29.1875	16.1395	0.552959	0	WEME
MT2	2	MT	2004	0	250.463	S	1.35	41.1172	0.36	31.43	0.357143	26.2429	15.4126	0.587307	1	WEME
MT3	3	MT	2004	0	261.87	S	2.06	35.3553	1.43	11.07	9.28571	23.2062	15.4663	0.666474	0	WEME
MT4	4	MT	2004	1	190.305	S	0.31	27.9508	0	8.93	4.64286	11.875	8.2482	0.694585	1	WEME
MT5	5	MT	2004	1	273.652	N	1.83	58.8696	1.07	18.57	7.85714	19.3103	10.454	0.541368	1	WEME
MT6	6	MT	2004	1	278.973	N	0.95	48.0885	0.36	7.14	8.92857	9.08	7.01755	0.772858	0	WEME
PR4	4	PR	2004	1	328	N	0.03	38	11.07	7.5	24.2857	8.72727	9.40321	1.07745	0	WEME
PR5	5	PR	2004	1	136	S	2.06	31	8.21	19.64	4.28571	8.72527	9.67823	1.10922	1	WEME
PR6	6	PR	2004	1	138	S	0.7	27	0	22.86	8.21429	8.33708	6.15693	0.7385	0	WEME
PR7	7	PR	2004	1	141	S	1.22	40	0.71	21.43	2.85714	14.0444	17.3826	1.23769	1	WEME
PR8	8	PR	2004	1	147	S	0.93	33	2.86	11.79	1.78571	21.0331	16.9582	0.806266	0	WEME
PR9	9	PR	2004	1	210	S	1.1	18	0.36	13.21	3.57143	12.8137	10.2559	0.800381	0	WEME
VC1	1	VC	2004	1	71	N	0.36	75	3.93	23.57	3.57143	17.0957	9.3499	0.546917	1	WEME
VC2	2	VC	2004	1	187	S	1.86	43	19.64	9.29	28.2143	11.0238	10.5213	0.954418	1	WEME
VC3	3	VC	2004	1	35	N	1.9	29	5	6.79	6.78571	10.25	5.84523	0.570266	1	WEME
VC4	4	VC	2004	0	158	S	0	26	0	27.5	4.64286	7.39216	4.48142	0.60624	1	WEME
VC5	5	VC	2004	0	13	N	0.17	17	2.5	6.43	1.78571	6.86364	3.89432	0.567384	1	WEME
VC6	6	VC	2004	0	348	N	0.86	24	0	9.64	0	10.8621	4.60529	0.423979	1	WEME
VC7	7	VC	2004	1	88	N	0.46	28	0	10.71	0	9.68889	5.7115	0.58949	1	WEME
VC8	8	VC	2004	1	348	N	0.86	29	18.57	8.57	0.357143	14.5619	10.023	0.688301	0	WEME
VC9	9	VC	2004	1	99	S	1.89	25	1.43	5	2.5	12.0761	7.14563	0.591718	0	WEME
VC10	10	VC	2004	0	304	N	0.84	36	7.14	14.29	5	8.01333	5.23887	0.653769	1	WEME
MT1	1	MT	2005	0	145.784	S	0.03	37.7905	0.36	5	0	33.7377	17.3385	0.513922	0	GRSP
MT2	2	MT	2005	0	250.463	S	1.35	41.1172	2.86	6.43	1.78571	22.0412	11.5767	0.525227	0	GRSP
MT3	3	MT	2005	0	261.87	S	2.06	35.3553	1.07	1.79	3.92857	28.1045	14.1343	0.50292	0	GRSP
MT4	4	MT	2005	1	190.305	S	0.31	27.9508	0.36	0	0	44.6871	81.7403	1.82917	0	GRSP
MT5	5	MT	2005	1	273.652	N	1.83	58.8696	4.29	1.79	4.64286	32.0373	14.1487	0.441633	1	GRSP
MT6	6	MT	2005	1	278.973	N	0.95	48.0885	19.29	4.64	9.28571	13.5781	6.70129	0.493535	0	GRSP
MT7	7	MT	2005	1	284.744	N	0.46	49.1172	5	3.57	1.78571	20.584	11.1516	0.54176	1	GRSP
MT8	8	MT	2005	1	262.875	S	1.49	60.4669	8.57	1.79	5.71429	15.8613	9.39116	0.592079	0	GRSP
MT9	9	MT	2005	0	201.038	S	0.51	34.821	0.36	8.93	1.42857	40.4737	91.6848	2.2653	0	GRSP
MT10	10	MT	2005	0	228.013	S	0.31	33.6341	2.5	5	0.714286	28.1121	15.4659	0.550151	0	GRSP
PR4	4	PR	2005	1	328	N	0.03	38	10	2.86	14.2857	11.2	13.0458	1.16481	1	GRSP
PR5	5	PR	2005	1	136	S	2.06	31	11.07	1.79	6.07143	11.4815	10.2388	0.891769	1	GRSP
PR6	6	PR	2005	1	138	S	0.7	27	0.36	3.21	17.1429	12.4	8.46219	0.682435	0	GRSP
PR7	7	PR	2005	1	141	S	1.22	40	0.71	5.36	1.07143	8.3985	5.63396	0.67083	0	GRSP
PR8	8	PR	2005	1	147	S	0.93	33	2.14	1.07	1.78571	18.194	12.2717	0.674488	0	GRSP
PR9	9	PR	2005	1	210	S	1.1	18	0	2.14	2.85714	19.5155	14.6621	0.751303	0	GRSP
SU1	1	SU	2005	1	228.23	S	0.49	56.4815	11.43	3.93	5	18.1164	10.7193	0.59169	1	GRSP
SU2	2	SU	2005	1	296.44	N	0.01	25.5469	41.79	1.79	9.64286	12.0311	7.07409	0.587986	0	GRSP
SU3	3	SU	2005	1	298.934	N	1.92	22.9953	40.36	2.5	5	12.4964	6.30374	0.504446	1	GRSP
SU4	4	SU	2005	1	62.1026	N	1.21	30	12.86	5	3.57143	14.2403	10.6642	0.74888	0	GRSP
SU5	5	SU	2005	1	117.647	S	1.98	2.96331	10.36	5	2.14286	14.1583	8.28078	0.58487	0	GRSP
SU6	6	SU	2005	1	83.5064	N	0.32	30.9485	18.21	1.79	2.14286	24.213	12.4251	0.513158	1	GRSP
SU7	7	SU	2005	0	167.242	S	2.02	13.5854	0	4.64	0.357143	47.466	24.5251	0.516689	0	GRSP
SU8	8	SU	2005	0	175.365	S	1.04	9.28037	0	3.57	0.357143	48.479	22.0649	0.455144	0	GRSP
SU9	9	SU	2005	0	249.507	S	2.01	26.4221	1.43	11.79	0.714286	35.4	17.027	0.480989	0	GRSP
VC1	1	VC	2005	1	71	N	0.36	75	3.21	14.64	10	14.2824	11.0198	0.77156	0	GRSP
VC2	2	VC	2005	1	187	S	1.86	43	16.43	5	24.2857	20.959	89.8147	4.28525	0	GRSP
VC3	3	VC	2005	1	35	N	1.9	29	1.79	3.57	1.42857	11.0182	6.9967	0.635014	0	GRSP
VC4	4	VC	2005	0	158	S	0	26	0	1.43	0.357143	29.0957	11.0239	0.378884	0	GRSP
VC5	5	VC	2005	0	13	N	0.17	17	2.14	2.5	1.42857	22.25	8.34463	0.37504	0	GRSP
VC6	6	VC	2005	0	348	N	0.86	24	0.36	0	0	21.8889	9.93101	0.453701	0	GRSP
VC7	7	VC	2005	1	88	N	0.46	28	0	1.79	0	14.46	8.25162	0.570652	0	GRSP
VC8	8	VC	2005	1	348	N	0.86	29	8.21	3.21	1.78571	10.7107	5.75824	0.537613	0	GRSP
VC9	9	VC	2005	1	99	S	1.89	25	0.71	3.21	4.28571	12.7604	7.76598	0.608599	0	GRSP
VC10	10	VC	2005	0	304	N	0.84	36	14.64	4.29	0	18.4531	11.3227	0.61359	0	GRSP
MT1	1	MT	2005	0	145.784	S	0.03	37.7905	0.36	5	0	33.7377	17.3385	0.513922	0	HOLA
MT2	2	MT	2005	0	250.463	S	1.35	41.1172	2.86	6.43	1.78571	22.0412	11.5767	0.525227	0	HOLA
MT3	3	MT	2005	0	261.87	S	2.06	35.3553	1.07	1.79	3.92857	28.1045	14.1343	0.50292	0	HOLA
MT4	4	MT	2005	1	190.305	S	0.31	27.9508	0.36	0	0	44.6871	81.7403	1.82917	1	HOLA
MT5	5	MT	2005	1	273.652	N	1.83	58.8696	4.29	1.79	4.64286	32.0373	14.1487	0.441633	0	HOLA
MT6	6	MT	2005	1	278.973	N	0.95	48.0885	19.29	4.64	9.28571	13.5781	6.70129	0.493535	1	HOLA
MT7	7	MT	2005	1	284.744	N	0.46	49.1172	5	3.57	1.78571	20.584	11.1516	0.54176	0	HOLA
MT8	8	MT	2005	1	262.875	S	1.49	60.4669	8.57	1.79	5.71429	15.8613	9.39116	0.592079	1	HOLA
MT9	9	MT	2005	0	201.038	S	0.51	34.821	0.36	8.93	1.42857	40.4737	91.6848	2.2653	0	HOLA
MT10	10	MT	2005	0	228.013	S	0.31	33.6341	2.5	5	0.714286	28.1121	15.4659	0.550151	0	HOLA
PR4	4	PR	2005	1	328	N	0.03	38	10	2.86	14.2857	11.2	13.0458	1.16481	1	HOLA
PR5	5	PR	2005	1	136	S	2.06	31	11.07	1.79	6.07143	11.4815	10.2388	0.891769	1	HOLA
PR6	6	PR	2005	1	138	S	0.7	27	0.36	3.21	17.1429	12.4	8.46219	0.682435	1	HOLA
PR7	7	PR	2005	1	141	S	1.22	40	0.71	5.36	1.07143	8.3985	5.63396	0.67083	0	HOLA
PR8	8	PR	2005	1	147	S	0.93	33	2.14	1.07	1.78571	18.194	12.2717	0.674488	0	HOLA
PR9	9	PR	2005	1	210	S	1.1	18	0	2.14	2.85714	19.5155	14.6621	0.751303	0	HOLA
SU1	1	SU	2005	1	228.23	S	0.49	56.4815	11.43	3.93	5	18.1164	10.7193	0.59169	0	HOLA
SU2	2	SU	2005	1	296.44	N	0.01	25.5469	41.79	1.79	9.64286	12.0311	7.07409	0.587986	1	HOLA
SU3	3	SU	2005	1	298.934	N	1.92	22.9953	40.36	2.5	5	12.4964	6.30374	0.504446	1	HOLA
SU4	4	SU	2005	1	62.1026	N	1.21	30	12.86	5	3.57143	14.2403	10.6642	0.74888	0	HOLA
SU5	5	SU	2005	1	117.647	S	1.98	2.96331	10.36	5	2.14286	14.1583	8.28078	0.58487	0	HOLA
SU6	6	SU	2005	1	83.5064	N	0.32	30.9485	18.21	1.79	2.14286	24.213	12.4251	0.513158	0	HOLA
SU7	7	SU	2005	0	167.242	S	2.02	13.5854	0	4.64	0.357143	47.466	24.5251	0.516689	0	HOLA
SU8	8	SU	2005	0	175.365	S	1.04	9.28037	0	3.57	0.357143	48.479	22.0649	0.455144	0	HOLA
SU9	9	SU	2005	0	249.507	S	2.01	26.4221	1.43	11.79	0.714286	35.4	17.027	0.480989	0	HOLA
VC1	1	VC	2005	1	71	N	0.36	75	3.21	14.64	10	14.2824	11.0198	0.77156	0	HOLA
VC2	2	VC	2005	1	187	S	1.86	43	16.43	5	24.2857	20.959	89.8147	4.28525	1	HOLA
VC3	3	VC	2005	1	35	N	1.9	29	1.79	3.57	1.42857	11.0182	6.9967	0.635014	1	HOLA
VC4	4	VC	2005	0	158	S	0	26	0	1.43	0.357143	29.0957	11.0239	0.378884	0	HOLA
VC5	5	VC	2005	0	13	N	0.17	17	2.14	2.5	1.42857	22.25	8.34463	0.37504	0	HOLA
VC6	6	VC	2005	0	348	N	0.86	24	0.36	0	0	21.8889	9.93101	0.453701	1	HOLA
VC7	7	VC	2005	1	88	N	0.46	28	0	1.79	0	14.46	8.25162	0.570652	1	HOLA
VC8	8	VC	2005	1	348	N	0.86	29	8.21	3.21	1.78571	10.7107	5.75824	0.537613	0	HOLA
VC9	9	VC	2005	1	99	S	1.89	25	0.71	3.21	4.28571	12.7604	7.76598	0.608599	1	HOLA
VC10	10	VC	2005	0	304	N	0.84	36	14.64	4.29	0	18.4531	11.3227	0.61359	1	HOLA
MT1	1	MT	2005	0	145.784	S	0.03	37.7905	0.36	5	0	33.7377	17.3385	0.513922	0	WEME
MT2	2	MT	2005	0	250.463	S	1.35	41.1172	2.86	6.43	1.78571	22.0412	11.5767	0.525227	0	WEME
MT3	3	MT	2005	0	261.87	S	2.06	35.3553	1.07	1.79	3.92857	28.1045	14.1343	0.50292	0	WEME
MT4	4	MT	2005	1	190.305	S	0.31	27.9508	0.36	0	0	44.6871	81.7403	1.82917	0	WEME
MT5	5	MT	2005	1	273.652	N	1.83	58.8696	4.29	1.79	4.64286	32.0373	14.1487	0.441633	0	WEME
MT6	6	MT	2005	1	278.973	N	0.95	48.0885	19.29	4.64	9.28571	13.5781	6.70129	0.493535	0	WEME
MT7	7	MT	2005	1	284.744	N	0.46	49.1172	5	3.57	1.78571	20.584	11.1516	0.54176	1	WEME
MT8	8	MT	2005	1	262.875	S	1.49	60.4669	8.57	1.79	5.71429	15.8613	9.39116	0.592079	0	WEME
MT9	9	MT	2005	0	201.038	S	0.51	34.821	0.36	8.93	1.42857	40.4737	91.6848	2.2653	0	WEME
MT10	10	MT	2005	0	228.013	S	0.31	33.6341	2.5	5	0.714286	28.1121	15.4659	0.550151	0	WEME
PR4	4	PR	2005	1	328	N	0.03	38	10	2.86	14.2857	11.2	13.0458	1.16481	1	WEME
PR5	5	PR	2005	1	136	S	2.06	31	11.07	1.79	6.07143	11.4815	10.2388	0.891769	1	WEME
PR6	6	PR	2005	1	138	S	0.7	27	0.36	3.21	17.1429	12.4	8.46219	0.682435	1	WEME
PR7	7	PR	2005	1	141	S	1.22	40	0.71	5.36	1.07143	8.3985	5.63396	0.67083	0	WEME
PR8	8	PR	2005	1	147	S	0.93	33	2.14	1.07	1.78571	18.194	12.2717	0.674488	0	WEME
PR9	9	PR	2005	1	210	S	1.1	18	0	2.14	2.85714	19.5155	14.6621	0.751303	0	WEME
SU1	1	SU	2005	1	228.23	S	0.49	56.4815	11.43	3.93	5	18.1164	10.7193	0.59169	0	WEME
SU2	2	SU	2005	1	296.44	N	0.01	25.5469	41.79	1.79	9.64286	12.0311	7.07409	0.587986	1	WEME
SU3	3	SU	2005	1	298.934	N	1.92	22.9953	40.36	2.5	5	12.4964	6.30374	0.504446	1	WEME
SU4	4	SU	2005	1	62.1026	N	1.21	30	12.86	5	3.57143	14.2403	10.6642	0.74888	0	WEME
SU5	5	SU	2005	1	117.647	S	1.98	2.96331	10.36	5	2.14286	14.1583	8.28078	0.58487	1	WEME
SU6	6	SU	2005	1	83.5064	N	0.32	30.9485	18.21	1.79	2.14286	24.213	12.4251	0.513158	1	WEME
SU7	7	SU	2005	0	167.242	S	2.02	13.5854	0	4.64	0.357143	47.466	24.5251	0.516689	0	WEME
SU8	8	SU	2005	0	175.365	S	1.04	9.28037	0	3.57	0.357143	48.479	22.0649	0.455144	0	WEME
SU9	9	SU	2005	0	249.507	S	2.01	26.4221	1.43	11.79	0.714286	35.4	17.027	0.480989	0	WEME
VC1	1	VC	2005	1	71	N	0.36	75	3.21	14.64	10	14.2824	11.0198	0.77156	0	WEME
VC2	2	VC	2005	1	187	S	1.86	43	16.43	5	24.2857	20.959	89.8147	4.28525	1	WEME
VC3	3	VC	2005	1	35	N	1.9	29	1.79	3.57	1.42857	11.0182	6.9967	0.635014	0	WEME
VC4	4	VC	2005	0	158	S	0	26	0	1.43	0.357143	29.0957	11.0239	0.378884	1	WEME
VC5	5	VC	2005	0	13	N	0.17	17	2.14	2.5	1.42857	22.25	8.34463	0.37504	1	WEME
VC6	6	VC	2005	0	348	N	0.86	24	0.36	0	0	21.8889	9.93101	0.453701	1	WEME
VC7	7	VC	2005	1	88	N	0.46	28	0	1.79	0	14.46	8.25162	0.570652	1	WEME
VC8	8	VC	2005	1	348	N	0.86	29	8.21	3.21	1.78571	10.7107	5.75824	0.537613	1	WEME
VC9	9	VC	2005	1	99	S	1.89	25	0.71	3.21	4.28571	12.7604	7.76598	0.608599	1	WEME
VC10	10	VC	2005	0	304	N	0.84	36	14.64	4.29	0	18.4531	11.3227	0.61359	1	WEME
MT1	1	MT	2006	0	145.784	S	0.03	37.7905	2.86	10.7143	0.357143	33.3284	15.9018	0.477127	0	GRSP
MT2	2	MT	2006	0	250.463	S	1.35	41.1172	2.14	10.7143	1.07143	25.3902	13.6872	0.539072	0	GRSP
MT3	3	MT	2006	0	261.87	S	2.06	35.3553	0	1.07143	1.42857	40.0934	20.7835	0.518376	1	GRSP
MT4	4	MT	2006	1	190.305	S	0.31	27.9508	0.71	10.3571	6.78571	20.9653	13.9782	0.666732	0	GRSP
MT5	5	MT	2006	1	273.652	N	1.83	58.8696	2.14	11.4286	10	22.315	11.7755	0.527694	0	GRSP
MT6	6	MT	2006	1	278.973	N	0.95	48.0885	8.21	6.42857	13.9286	11.1606	9.06856	0.812552	0	GRSP
MT7	7	MT	2006	1	284.744	N	0.46	49.1172	2.5	10	8.21429	16.5469	8.76541	0.529732	0	GRSP
MT8	8	MT	2006	1	262.875	S	1.49	60.4669	1.79	6.42857	14.2857	14.8448	7.90773	0.532693	0	GRSP
MT9	9	MT	2006	0	201.038	S	0.51	34.821	0	11.4286	11.0714	32.3361	19.3313	0.597824	0	GRSP
MT10	10	MT	2006	0	228.013	S	0.31	33.6341	0.36	1.78571	0.357143	44.227	20.4839	0.463155	0	GRSP
PR4	4	PR	2006	1	328	N	0.03	38	12.5	2.5	10.7143	7.13043	4.78397	0.670922	1	GRSP
PR5	5	PR	2006	1	136	S	2.06	31	2.5	6.07143	13.5714	5.7	3.80827	0.668117	1	GRSP
PR6	6	PR	2006	1	138	S	0.7	27	0	7.5	14.2857	7.45652	5.66348	0.759534	1	GRSP
PR7	7	PR	2006	1	141	S	1.22	40	0.71	1.07143	1.07143	14.2931	9.29237	0.65013	0	GRSP
PR8	8	PR	2006	1	147	S	0.93	33	1.79	2.5	2.85714	23.6689	14.2521	0.602142	0	GRSP
PR9	9	PR	2006	1	210	S	1.1	18	0	4.64286	2.14286	16.2197	11.3456	0.699494	0	GRSP
SU1	1	SU	2006	1	228.23	S	0.49	56.4815	13.21	10.7143	5	13.165	8.74373	0.664163	0	GRSP
SU2	2	SU	2006	1	296.44	N	0.01	25.5469	25.36	2.5	17.5	11.1231	9.11683	0.819632	0	GRSP
SU3	3	SU	2006	1	298.934	N	1.92	22.9953	15.71	8.57143	5	9.48544	5.80882	0.612394	1	GRSP
SU4	4	SU	2006	1	62.1026	N	1.21	30	14.29	7.85714	1.78571	17.1971	9.68613	0.563243	0	GRSP
SU5	5	SU	2006	1	117.647	S	1.98	2.96331	3.57	8.92857	1.42857	12.7158	7.01012	0.551292	0	GRSP
SU6	6	SU	2006	1	83.5064	N	0.32	30.9485	14.64	9.64286	0.714286	16.9313	8.36953	0.494323	1	GRSP
SU7	7	SU	2006	0	167.242	S	2.02	13.5854	0.71	1.07143	0.357143	37.3503	16.8694	0.451652	0	GRSP
SU8	8	SU	2006	0	175.365	S	1.04	9.28037	0	0.714286	0	44.9463	23.5595	0.52417	0	GRSP
SU9	9	SU	2006	0	249.507	S	2.01	26.4221	0	3.57143	0.714286	35.856	17.3571	0.484078	0	GRSP
VC1	1	VC	2006	1	71	N	0.36	75	2.86	13.9286	32.5	7	4.60005	0.657151	0	GRSP
VC2	2	VC	2006	1	187	S	1.86	43	11.79	6.78571	14.6429	9.52137	6.67419	0.70097	0	GRSP
VC3	3	VC	2006	1	35	N	1.9	29	6.07	1.42857	1.42857	8.45455	5.3724	0.635445	0	GRSP
VC4	4	VC	2006	0	158	S	0	26	0	2.85714	0	23.2033	10.445	0.450152	0	GRSP
VC5	5	VC	2006	0	13	N	0.17	17	1.07	9.64286	0.714286	13.3158	6.234	0.468166	0	GRSP
VC6	6	VC	2006	0	348	N	0.86	24	0	0	0	28.7476	11.31	0.393424	0	GRSP
VC7	7	VC	2006	1	88	N	0.46	28	0	1.07143	0.357143	15.3919	7.72262	0.501733	0	GRSP
VC8	8	VC	2006	1	348	N	0.86	29	4.64	11.4286	1.07143	8.81481	4.96516	0.563274	0	GRSP
VC9	9	VC	2006	1	99	S	1.89	25	0.36	1.07143	1.78571	10.6698	6.35119	0.595248	0	GRSP
VC10	10	VC	2006	0	304	N	0.84	36	12.5	15.7143	0	16	8.55545	0.534715	0	GRSP
MT1	1	MT	2006	0	145.784	S	0.03	37.7905	2.86	10.7143	0.357143	33.3284	15.9018	0.477127	0	HOLA
MT2	2	MT	2006	0	250.463	S	1.35	41.1172	2.14	10.7143	1.07143	25.3902	13.6872	0.539072	0	HOLA
MT3	3	MT	2006	0	261.87	S	2.06	35.3553	0	1.07143	1.42857	40.0934	20.7835	0.518376	0	HOLA
MT4	4	MT	2006	1	190.305	S	0.31	27.9508	0.71	10.3571	6.78571	20.9653	13.9782	0.666732	1	HOLA
MT5	5	MT	2006	1	273.652	N	1.83	58.8696	2.14	11.4286	10	22.315	11.7755	0.527694	1	HOLA
MT6	6	MT	2006	1	278.973	N	0.95	48.0885	8.21	6.42857	13.9286	11.1606	9.06856	0.812552	1	HOLA
MT7	7	MT	2006	1	284.744	N	0.46	49.1172	2.5	10	8.21429	16.5469	8.76541	0.529732	1	HOLA
MT8	8	MT	2006	1	262.875	S	1.49	60.4669	1.79	6.42857	14.2857	14.8448	7.90773	0.532693	0	HOLA
MT9	9	MT	2006	0	201.038	S	0.51	34.821	0	11.4286	11.0714	32.3361	19.3313	0.597824	0	HOLA
MT10	10	MT	2006	0	228.013	S	0.31	33.6341	0.36	1.78571	0.357143	44.227	20.4839	0.463155	0	HOLA
PR4	4	PR	2006	1	328	N	0.03	38	12.5	2.5	10.7143	7.13043	4.78397	0.670922	1	HOLA
PR5	5	PR	2006	1	136	S	2.06	31	2.5	6.07143	13.5714	5.7	3.80827	0.668117	1	HOLA
PR6	6	PR	2006	1	138	S	0.7	27	0	7.5	14.2857	7.45652	5.66348	0.759534	1	HOLA
PR7	7	PR	2006	1	141	S	1.22	40	0.71	1.07143	1.07143	14.2931	9.29237	0.65013	1	HOLA
PR8	8	PR	2006	1	147	S	0.93	33	1.79	2.5	2.85714	23.6689	14.2521	0.602142	0	HOLA
PR9	9	PR	2006	1	210	S	1.1	18	0	4.64286	2.14286	16.2197	11.3456	0.699494	0	HOLA
SU1	1	SU	2006	1	228.23	S	0.49	56.4815	13.21	10.7143	5	13.165	8.74373	0.664163	1	HOLA
SU2	2	SU	2006	1	296.44	N	0.01	25.5469	25.36	2.5	17.5	11.1231	9.11683	0.819632	1	HOLA
SU3	3	SU	2006	1	298.934	N	1.92	22.9953	15.71	8.57143	5	9.48544	5.80882	0.612394	1	HOLA
SU4	4	SU	2006	1	62.1026	N	1.21	30	14.29	7.85714	1.78571	17.1971	9.68613	0.563243	0	HOLA
SU5	5	SU	2006	1	117.647	S	1.98	2.96331	3.57	8.92857	1.42857	12.7158	7.01012	0.551292	0	HOLA
SU6	6	SU	2006	1	83.5064	N	0.32	30.9485	14.64	9.64286	0.714286	16.9313	8.36953	0.494323	0	HOLA
SU7	7	SU	2006	0	167.242	S	2.02	13.5854	0.71	1.07143	0.357143	37.3503	16.8694	0.451652	0	HOLA
SU8	8	SU	2006	0	175.365	S	1.04	9.28037	0	0.714286	0	44.9463	23.5595	0.52417	0	HOLA
SU9	9	SU	2006	0	249.507	S	2.01	26.4221	0	3.57143	0.714286	35.856	17.3571	0.484078	0	HOLA
VC1	1	VC	2006	1	71	N	0.36	75	2.86	13.9286	32.5	7	4.60005	0.657151	1	HOLA
VC2	2	VC	2006	1	187	S	1.86	43	11.79	6.78571	14.6429	9.52137	6.67419	0.70097	0	HOLA
VC3	3	VC	2006	1	35	N	1.9	29	6.07	1.42857	1.42857	8.45455	5.3724	0.635445	1	HOLA
VC4	4	VC	2006	0	158	S	0	26	0	2.85714	0	23.2033	10.445	0.450152	0	HOLA
VC5	5	VC	2006	0	13	N	0.17	17	1.07	9.64286	0.714286	13.3158	6.234	0.468166	1	HOLA
VC6	6	VC	2006	0	348	N	0.86	24	0	0	0	28.7476	11.31	0.393424	1	HOLA
VC7	7	VC	2006	1	88	N	0.46	28	0	1.07143	0.357143	15.3919	7.72262	0.501733	1	HOLA
VC8	8	VC	2006	1	348	N	0.86	29	4.64	11.4286	1.07143	8.81481	4.96516	0.563274	0	HOLA
VC9	9	VC	2006	1	99	S	1.89	25	0.36	1.07143	1.78571	10.6698	6.35119	0.595248	1	HOLA
VC10	10	VC	2006	0	304	N	0.84	36	12.5	15.7143	0	16	8.55545	0.534715	0	HOLA
MT1	1	MT	2006	0	145.784	S	0.03	37.7905	2.86	10.7143	0.357143	33.3284	15.9018	0.477127	1	WEME
MT2	2	MT	2006	0	250.463	S	1.35	41.1172	2.14	10.7143	1.07143	25.3902	13.6872	0.539072	0	WEME
MT3	3	MT	2006	0	261.87	S	2.06	35.3553	0	1.07143	1.42857	40.0934	20.7835	0.518376	0	WEME
MT4	4	MT	2006	1	190.305	S	0.31	27.9508	0.71	10.3571	6.78571	20.9653	13.9782	0.666732	1	WEME
MT5	5	MT	2006	1	273.652	N	1.83	58.8696	2.14	11.4286	10	22.315	11.7755	0.527694	0	WEME
MT6	6	MT	2006	1	278.973	N	0.95	48.0885	8.21	6.42857	13.9286	11.1606	9.06856	0.812552	0	WEME
MT7	7	MT	2006	1	284.744	N	0.46	49.1172	2.5	10	8.21429	16.5469	8.76541	0.529732	1	WEME
MT8	8	MT	2006	1	262.875	S	1.49	60.4669	1.79	6.42857	14.2857	14.8448	7.90773	0.532693	0	WEME
MT9	9	MT	2006	0	201.038	S	0.51	34.821	0	11.4286	11.0714	32.3361	19.3313	0.597824	0	WEME
MT10	10	MT	2006	0	228.013	S	0.31	33.6341	0.36	1.78571	0.357143	44.227	20.4839	0.463155	0	WEME
PR4	4	PR	2006	1	328	N	0.03	38	12.5	2.5	10.7143	7.13043	4.78397	0.670922	0	WEME
PR5	5	PR	2006	1	136	S	2.06	31	2.5	6.07143	13.5714	5.7	3.80827	0.668117	0	WEME
PR6	6	PR	2006	1	138	S	0.7	27	0	7.5	14.2857	7.45652	5.66348	0.759534	0	WEME
PR7	7	PR	2006	1	141	S	1.22	40	0.71	1.07143	1.07143	14.2931	9.29237	0.65013	0	WEME
PR8	8	PR	2006	1	147	S	0.93	33	1.79	2.5	2.85714	23.6689	14.2521	0.602142	0	WEME
PR9	9	PR	2006	1	210	S	1.1	18	0	4.64286	2.14286	16.2197	11.3456	0.699494	0	WEME
SU1	1	SU	2006	1	228.23	S	0.49	56.4815	13.21	10.7143	5	13.165	8.74373	0.664163	0	WEME
SU2	2	SU	2006	1	296.44	N	0.01	25.5469	25.36	2.5	17.5	11.1231	9.11683	0.819632	1	WEME
SU3	3	SU	2006	1	298.934	N	1.92	22.9953	15.71	8.57143	5	9.48544	5.80882	0.612394	1	WEME
SU4	4	SU	2006	1	62.1026	N	1.21	30	14.29	7.85714	1.78571	17.1971	9.68613	0.563243	0	WEME
SU5	5	SU	2006	1	117.647	S	1.98	2.96331	3.57	8.92857	1.42857	12.7158	7.01012	0.551292	0	WEME
SU6	6	SU	2006	1	83.5064	N	0.32	30.9485	14.64	9.64286	0.714286	16.9313	8.36953	0.494323	1	WEME
SU7	7	SU	2006	0	167.242	S	2.02	13.5854	0.71	1.07143	0.357143	37.3503	16.8694	0.451652	0	WEME
SU8	8	SU	2006	0	175.365	S	1.04	9.28037	0	0.714286	0	44.9463	23.5595	0.52417	0	WEME
SU9	9	SU	2006	0	249.507	S	2.01	26.4221	0	3.57143	0.714286	35.856	17.3571	0.484078	0	WEME
VC1	1	VC	2006	1	71	N	0.36	75	2.86	13.9286	32.5	7	4.60005	0.657151	0	WEME
VC2	2	VC	2006	1	187	S	1.86	43	11.79	6.78571	14.6429	9.52137	6.67419	0.70097	0	WEME
VC3	3	VC	2006	1	35	N	1.9	29	6.07	1.42857	1.42857	8.45455	5.3724	0.635445	1	WEME
VC4	4	VC	2006	0	158	S	0	26	0	2.85714	0	23.2033	10.445	0.450152	1	WEME
VC5	5	VC	2006	0	13	N	0.17	17	1.07	9.64286	0.714286	13.3158	6.234	0.468166	1	WEME
VC6	6	VC	2006	0	348	N	0.86	24	0	0	0	28.7476	11.31	0.393424	1	WEME
VC7	7	VC	2006	1	88	N	0.46	28	0	1.07143	0.357143	15.3919	7.72262	0.501733	1	WEME
VC8	8	VC	2006	1	348	N	0.86	29	4.64	11.4286	1.07143	8.81481	4.96516	0.563274	1	WEME
VC9	9	VC	2006	1	99	S	1.89	25	0.36	1.07143	1.78571	10.6698	6.35119	0.595248	1	WEME
VC10	10	VC	2006	0	304	N	0.84	36	12.5	15.7143	0	16	8.55545	0.534715	1	WEME
MT1	1	MT	2007	0	145.784	S	0.03	37.7905	0.36	19.64	0	23.4385	12.4695	0.53201	1	GRSP
MT2	2	MT	2007	0	250.463	S	1.35	41.1172	0.71	16.43	4.28571	19.8796	11.4302	0.574969	0	GRSP
MT3	3	MT	2007	0	261.87	S	2.06	35.3553	3.21	17.86	0.714286	24.3252	12.223	0.502483	0	GRSP
MT4	4	MT	2007	1	190.305	S	0.31	27.9508	0	4.64	4.64286	15.1111	9.53558	0.631031	0	GRSP
MT5	5	MT	2007	1	273.652	N	1.83	58.8696	0.71	3.21	6.78571	21.1812	10.3925	0.490647	0	GRSP
MT6	6	MT	2007	1	278.973	N	0.95	48.0885	1.79	3.57	5.35714	9.93269	6.95654	0.700368	0	GRSP
MT7	7	MT	2007	1	284.744	N	0.46	49.1172	0.71	2.5	1.42857	17.8595	8.69704	0.48697	1	GRSP
MT8	8	MT	2007	1	262.875	S	1.49	60.4669	1.07	5	12.5	12.4706	8.22236	0.65934	0	GRSP
MT9	9	MT	2007	0	201.038	S	0.51	34.821	0	3.93	5.35714	29.809	14.539	0.48774	0	GRSP
MT10	10	MT	2007	0	228.013	S	0.31	33.6341	3.21	33.21	0	21.6122	13.2732	0.614152	1	GRSP
PR4	4	PR	2007	1	328	N	0.03	38	8.57	3.93	11.7857	4.62857	3.76549	0.813531	0	GRSP
PR5	5	PR	2007	1	136	S	2.06	31	0.71	7.14	2.5	4.3	2.88949	0.671974	0	GRSP
PR6	6	PR	2007	1	138	S	0.7	27	0.36	9.29	10.7143	5.21429	5.74208	1.10122	0	GRSP
PR7	7	PR	2007	1	141	S	1.22	40	0	2.14	2.14286	13.8203	12.1619	0.880003	0	GRSP
PR8	8	PR	2007	1	147	S	0.93	33	1.07	7.14	3.21429	13.0413	8.76299	0.67194	1	GRSP
PR9	9	PR	2007	1	210	S	1.1	18	0	8.57	9.64286	12.1089	12.9398	1.06862	0	GRSP
SU1	1	SU	2007	1	228.23	S	0.49	56.4815	3.57	8.93	5.71429	11.7328	8.11693	0.691817	0	GRSP
SU2	2	SU	2007	1	296.44	N	0.01	25.5469	22.5	5.36	7.85714	10.041	7.99834	0.79657	1	GRSP
SU3	3	SU	2007	1	298.934	N	1.92	22.9953	12.14	10.71	3.21429	10.5347	7.33425	0.696203	1	GRSP
SU4	4	SU	2007	1	62.1026	N	1.21	30	8.21	11.79	5.71429	10.3929	7.48856	0.720549	0	GRSP
SU5	5	SU	2007	1	117.647	S	1.98	2.96331	3.93	12.5	4.64286	8.46591	5.65675	0.66818	0	GRSP
SU6	6	SU	2007	1	83.5064	N	0.32	30.9485	13.57	7.14	0.714286	13.9536	8.7402	0.626374	1	GRSP
SU7	7	SU	2007	0	167.242	S	2.02	13.5854	0	7.14	0	29.8889	15.4478	0.51684	0	GRSP
SU8	8	SU	2007	0	175.365	S	1.04	9.28037	0	15	0	34.9643	16.773	0.479717	0	GRSP
SU9	9	SU	2007	0	249.507	S	2.01	26.4221	0.36	14.29	0	28.1654	14.3852	0.510739	0	GRSP
VC1	1	VC	2007	1	71	N	0.36	75	1.07	12.5	20.3571	8.76471	7.04326	0.803593	0	GRSP
VC2	2	VC	2007	1	187	S	1.86	43	5	10	30.7143	7.05263	7.16639	1.01613	0	GRSP
VC3	3	VC	2007	1	35	N	1.9	29	2.5	6.79	2.14286	8.58947	5.48983	0.639134	0	GRSP
VC4	4	VC	2007	0	158	S	0	26	0	34.29	0.357143	18.6759	15.829	0.847562	1	GRSP
VC5	5	VC	2007	0	13	N	0.17	17	0	49.64	0	12.0149	5.38374	0.448087	0	GRSP
VC6	6	VC	2007	0	348	N	0.86	24	0	47.86	0	14.2903	6.62679	0.463726	0	GRSP
VC7	7	VC	2007	1	88	N	0.46	28	0	33.57	1.78571	10.541	5.07797	0.481736	0	GRSP
VC8	8	VC	2007	1	348	N	0.86	29	3.93	3.21	10.3571	10.6161	8.42695	0.793791	0	GRSP
VC9	9	VC	2007	1	99	S	1.89	25	0.71	3.21	5	7.16667	4.8061	0.670619	0	GRSP
VC10	10	VC	2007	0	304	N	0.84	36	21.07	32.14	0.714286	13.4894	7.63938	0.566326	0	GRSP
MT1	1	MT	2007	0	145.784	S	0.03	37.7905	0.36	19.64	0	23.4385	12.4695	0.53201	0	HOLA
MT2	2	MT	2007	0	250.463	S	1.35	41.1172	0.71	16.43	4.28571	19.8796	11.4302	0.574969	0	HOLA
MT3	3	MT	2007	0	261.87	S	2.06	35.3553	3.21	17.86	0.714286	24.3252	12.223	0.502483	0	HOLA
MT4	4	MT	2007	1	190.305	S	0.31	27.9508	0	4.64	4.64286	15.1111	9.53558	0.631031	1	HOLA
MT5	5	MT	2007	1	273.652	N	1.83	58.8696	0.71	3.21	6.78571	21.1812	10.3925	0.490647	1	HOLA
MT6	6	MT	2007	1	278.973	N	0.95	48.0885	1.79	3.57	5.35714	9.93269	6.95654	0.700368	1	HOLA
MT7	7	MT	2007	1	284.744	N	0.46	49.1172	0.71	2.5	1.42857	17.8595	8.69704	0.48697	0	HOLA
MT8	8	MT	2007	1	262.875	S	1.49	60.4669	1.07	5	12.5	12.4706	8.22236	0.65934	0	HOLA
MT9	9	MT	2007	0	201.038	S	0.51	34.821	0	3.93	5.35714	29.809	14.539	0.48774	0	HOLA
MT10	10	MT	2007	0	228.013	S	0.31	33.6341	3.21	33.21	0	21.6122	13.2732	0.614152	0	HOLA
PR4	4	PR	2007	1	328	N	0.03	38	8.57	3.93	11.7857	4.62857	3.76549	0.813531	1	HOLA
PR5	5	PR	2007	1	136	S	2.06	31	0.71	7.14	2.5	4.3	2.88949	0.671974	1	HOLA
PR6	6	PR	2007	1	138	S	0.7	27	0.36	9.29	10.7143	5.21429	5.74208	1.10122	0	HOLA
PR7	7	PR	2007	1	141	S	1.22	40	0	2.14	2.14286	13.8203	12.1619	0.880003	0	HOLA
PR8	8	PR	2007	1	147	S	0.93	33	1.07	7.14	3.21429	13.0413	8.76299	0.67194	0	HOLA
PR9	9	PR	2007	1	210	S	1.1	18	0	8.57	9.64286	12.1089	12.9398	1.06862	1	HOLA
SU1	1	SU	2007	1	228.23	S	0.49	56.4815	3.57	8.93	5.71429	11.7328	8.11693	0.691817	0	HOLA
SU2	2	SU	2007	1	296.44	N	0.01	25.5469	22.5	5.36	7.85714	10.041	7.99834	0.79657	1	HOLA
SU3	3	SU	2007	1	298.934	N	1.92	22.9953	12.14	10.71	3.21429	10.5347	7.33425	0.696203	1	HOLA
SU4	4	SU	2007	1	62.1026	N	1.21	30	8.21	11.79	5.71429	10.3929	7.48856	0.720549	0	HOLA
SU5	5	SU	2007	1	117.647	S	1.98	2.96331	3.93	12.5	4.64286	8.46591	5.65675	0.66818	0	HOLA
SU6	6	SU	2007	1	83.5064	N	0.32	30.9485	13.57	7.14	0.714286	13.9536	8.7402	0.626374	0	HOLA
SU7	7	SU	2007	0	167.242	S	2.02	13.5854	0	7.14	0	29.8889	15.4478	0.51684	0	HOLA
SU8	8	SU	2007	0	175.365	S	1.04	9.28037	0	15	0	34.9643	16.773	0.479717	0	HOLA
SU9	9	SU	2007	0	249.507	S	2.01	26.4221	0.36	14.29	0	28.1654	14.3852	0.510739	0	HOLA
VC1	1	VC	2007	1	71	N	0.36	75	1.07	12.5	20.3571	8.76471	7.04326	0.803593	1	HOLA
VC2	2	VC	2007	1	187	S	1.86	43	5	10	30.7143	7.05263	7.16639	1.01613	1	HOLA
VC3	3	VC	2007	1	35	N	1.9	29	2.5	6.79	2.14286	8.58947	5.48983	0.639134	1	HOLA
VC4	4	VC	2007	0	158	S	0	26	0	34.29	0.357143	18.6759	15.829	0.847562	0	HOLA
VC5	5	VC	2007	0	13	N	0.17	17	0	49.64	0	12.0149	5.38374	0.448087	1	HOLA
VC6	6	VC	2007	0	348	N	0.86	24	0	47.86	0	14.2903	6.62679	0.463726	0	HOLA
VC7	7	VC	2007	1	88	N	0.46	28	0	33.57	1.78571	10.541	5.07797	0.481736	0	HOLA
VC8	8	VC	2007	1	348	N	0.86	29	3.93	3.21	10.3571	10.6161	8.42695	0.793791	0	HOLA
VC9	9	VC	2007	1	99	S	1.89	25	0.71	3.21	5	7.16667	4.8061	0.670619	1	HOLA
VC10	10	VC	2007	0	304	N	0.84	36	21.07	32.14	0.714286	13.4894	7.63938	0.566326	0	HOLA
MT1	1	MT	2007	0	145.784	S	0.03	37.7905	0.36	19.64	0	23.4385	12.4695	0.53201	0	WEME
MT2	2	MT	2007	0	250.463	S	1.35	41.1172	0.71	16.43	4.28571	19.8796	11.4302	0.574969	0	WEME
MT3	3	MT	2007	0	261.87	S	2.06	35.3553	3.21	17.86	0.714286	24.3252	12.223	0.502483	0	WEME
MT4	4	MT	2007	1	190.305	S	0.31	27.9508	0	4.64	4.64286	15.1111	9.53558	0.631031	0	WEME
MT5	5	MT	2007	1	273.652	N	1.83	58.8696	0.71	3.21	6.78571	21.1812	10.3925	0.490647	0	WEME
MT6	6	MT	2007	1	278.973	N	0.95	48.0885	1.79	3.57	5.35714	9.93269	6.95654	0.700368	0	WEME
MT7	7	MT	2007	1	284.744	N	0.46	49.1172	0.71	2.5	1.42857	17.8595	8.69704	0.48697	0	WEME
MT8	8	MT	2007	1	262.875	S	1.49	60.4669	1.07	5	12.5	12.4706	8.22236	0.65934	0	WEME
MT9	9	MT	2007	0	201.038	S	0.51	34.821	0	3.93	5.35714	29.809	14.539	0.48774	0	WEME
MT10	10	MT	2007	0	228.013	S	0.31	33.6341	3.21	33.21	0	21.6122	13.2732	0.614152	0	WEME
PR4	4	PR	2007	1	328	N	0.03	38	8.57	3.93	11.7857	4.62857	3.76549	0.813531	0	WEME
PR5	5	PR	2007	1	136	S	2.06	31	0.71	7.14	2.5	4.3	2.88949	0.671974	0	WEME
PR6	6	PR	2007	1	138	S	0.7	27	0.36	9.29	10.7143	5.21429	5.74208	1.10122	0	WEME
PR7	7	PR	2007	1	141	S	1.22	40	0	2.14	2.14286	13.8203	12.1619	0.880003	0	WEME
PR8	8	PR	2007	1	147	S	0.93	33	1.07	7.14	3.21429	13.0413	8.76299	0.67194	0	WEME
PR9	9	PR	2007	1	210	S	1.1	18	0	8.57	9.64286	12.1089	12.9398	1.06862	0	WEME
SU1	1	SU	2007	1	228.23	S	0.49	56.4815	3.57	8.93	5.71429	11.7328	8.11693	0.691817	0	WEME
SU2	2	SU	2007	1	296.44	N	0.01	25.5469	22.5	5.36	7.85714	10.041	7.99834	0.79657	1	WEME
SU3	3	SU	2007	1	298.934	N	1.92	22.9953	12.14	10.71	3.21429	10.5347	7.33425	0.696203	0	WEME
SU4	4	SU	2007	1	62.1026	N	1.21	30	8.21	11.79	5.71429	10.3929	7.48856	0.720549	0	WEME
SU5	5	SU	2007	1	117.647	S	1.98	2.96331	3.93	12.5	4.64286	8.46591	5.65675	0.66818	0	WEME
SU6	6	SU	2007	1	83.5064	N	0.32	30.9485	13.57	7.14	0.714286	13.9536	8.7402	0.626374	1	WEME
SU7	7	SU	2007	0	167.242	S	2.02	13.5854	0	7.14	0	29.8889	15.4478	0.51684	0	WEME
SU8	8	SU	2007	0	175.365	S	1.04	9.28037	0	15	0	34.9643	16.773	0.479717	0	WEME
SU9	9	SU	2007	0	249.507	S	2.01	26.4221	0.36	14.29	0	28.1654	14.3852	0.510739	0	WEME
VC1	1	VC	2007	1	71	N	0.36	75	1.07	12.5	20.3571	8.76471	7.04326	0.803593	0	WEME
VC2	2	VC	2007	1	187	S	1.86	43	5	10	30.7143	7.05263	7.16639	1.01613	1	WEME
VC3	3	VC	2007	1	35	N	1.9	29	2.5	6.79	2.14286	8.58947	5.48983	0.639134	1	WEME
VC4	4	VC	2007	0	158	S	0	26	0	34.29	0.357143	18.6759	15.829	0.847562	1	WEME
VC5	5	VC	2007	0	13	N	0.17	17	0	49.64	0	12.0149	5.38374	0.448087	0	WEME
VC6	6	VC	2007	0	348	N	0.86	24	0	47.86	0	14.2903	6.62679	0.463726	0	WEME
VC7	7	VC	2007	1	88	N	0.46	28	0	33.57	1.78571	10.541	5.07797	0.481736	1	WEME
VC8	8	VC	2007	1	348	N	0.86	29	3.93	3.21	10.3571	10.6161	8.42695	0.793791	0	WEME
VC9	9	VC	2007	1	99	S	1.89	25	0.71	3.21	5	7.16667	4.8061	0.670619	1	WEME
VC10	10	VC	2007	0	304	N	0.84	36	21.07	32.14	0.714286	13.4894	7.63938	0.566326	1	WEME
MT1	1	MT	2008	0	145.784	S	0.03	37.7905	0.71	0.31	0.01	17.8	12.32	0.692135	0	GRSP
MT2	2	MT	2008	0	250.463	S	1.35	41.1172	1.43	0.28	0.05	14.17	9.75	0.688073	0	GRSP
MT3	3	MT	2008	0	261.87	S	2.06	35.3553	2.14	0.12	0.01	25.2	17.38	0.689683	0	GRSP
MT4	4	MT	2008	1	190.305	S	0.31	27.9508	1.07	0.11	0.08	6.37	5.62	0.882261	0	GRSP
MT5	5	MT	2008	1	273.652	N	1.83	58.8696	1.07	0.1	0.1	11.8	9.36	0.79322	0	GRSP
MT6	6	MT	2008	1	278.973	N	0.95	48.0885	1.07	0.11	0.19	3.06	3.39	1.10784	0	GRSP
MT7	7	MT	2008	1	284.744	N	0.46	49.1172	0.71	0.11	0.05	7.82	6.66	0.851662	0	GRSP
MT8	8	MT	2008	1	262.875	S	1.49	60.4669	1.43	0.17	0.14	4.34	4.27	0.983871	0	GRSP
MT9	9	MT	2008	0	201.038	S	0.51	34.821	0	0.16	0.05	22.42	16.27	0.725691	0	GRSP
MT10	10	MT	2008	0	228.013	S	0.31	33.6341	6.79	0.14	0	27.1	16.65	0.614391	1	GRSP
PR4	4	PR	2008	1	328	N	0.03	38	10	0.08	0.15	1.91	1.82	0.95288	0	GRSP
PR5	5	PR	2008	1	136	S	2.06	31	0.71	0.04	0.06	2.5	2.2	0.88	0	GRSP
PR6	6	PR	2008	1	138	S	0.7	27	0	0.06	0.11	2.7	3.53	1.30741	0	GRSP
PR7	7	PR	2008	1	141	S	1.22	40	0	0.18	0.06	9.63	13.88	1.44133	0	GRSP
PR8	8	PR	2008	1	147	S	0.93	33	1.07	0.09	0.05	11.83	11.78	0.995773	0	GRSP
PR9	9	PR	2008	1	210	S	1.1	18	0	0.08	0.16	8.13	11.84	1.45633	0	GRSP
SU1	1	SU	2008	1	228.23	S	0.49	56.4815	3.93	0.2	0.05	9.29	59.53	6.40797	0	GRSP
SU2	2	SU	2008	1	296.44	N	0.01	25.5469	17.5	0.08	0.07	5.41	5.44	1.00555	0	GRSP
SU3	3	SU	2008	1	298.934	N	1.92	22.9953	11.79	0.14	0.02	5.29	3.62	0.68431	0	GRSP
SU4	4	SU	2008	1	62.1026	N	1.21	30	8.57	0.13	0.22	5.92	59.66	10.0777	0	GRSP
SU5	5	SU	2008	1	117.647	S	1.98	2.96331	5.71	0.09	0.13	3.39	3.47	1.0236	0	GRSP
SU6	6	SU	2008	1	83.5064	N	0.32	30.9485	20.36	0.08	0	12.91	59.49	4.60806	0	GRSP
SU7	7	SU	2008	0	167.242	S	2.02	13.5854	0.36	0.04	0	27.8	15.75	0.566547	0	GRSP
SU8	8	SU	2008	0	175.365	S	1.04	9.28037	0	0.1	0	35.28	19.07	0.540533	0	GRSP
SU9	9	SU	2008	0	249.507	S	2.01	26.4221	3.93	0.08	0	27.56	15.71	0.570029	0	GRSP
VC1	1	VC	2008	1	71	N	0.36	75	1.43	0.1	0.21	4.49	4.66	1.03786	0	GRSP
VC2	2	VC	2008	1	187	S	1.86	43	22.5	0.01	0.19	14.04	60.43	4.30413	0	GRSP
VC3	3	VC	2008	1	35	N	1.9	29	10	0.06	0.04	6.33	4.82	0.761453	0	GRSP
VC4	4	VC	2008	0	158	S	0	26	0	0.09	0.01	22.22	13.94	0.627363	0	GRSP
VC5	5	VC	2008	0	13	N	0.17	17	0	0.03	0	21.47	10.54	0.490918	0	GRSP
VC6	6	VC	2008	0	348	N	0.86	24	1.79	0.01	0	24.45	11.64	0.476074	1	GRSP
VC7	7	VC	2008	1	88	N	0.46	28	0	0.1	0	7.96	6.16	0.773869	1	GRSP
VC8	8	VC	2008	1	348	N	0.86	29	15	0.19	0.01	6.02	4.42	0.734219	0	GRSP
VC9	9	VC	2008	1	99	S	1.89	25	1.43	0.05	0.04	6.73	5.11	0.759287	0	GRSP
VC10	10	VC	2008	0	304	N	0.84	36	23.93	0.13	0	12.33	8.52	0.690998	0	GRSP
VC15	15	VC	2008	0	185	S	0.97	27	18.21	0.06	0.02	18.01	11.69	0.649084	0	GRSP
MT1	1	MT	2008	0	145.784	S	0.03	37.7905	0.71	0.31	0.01	17.8	12.32	0.692135	0	HOLA
MT2	2	MT	2008	0	250.463	S	1.35	41.1172	1.43	0.28	0.05	14.17	9.75	0.688073	0	HOLA
MT3	3	MT	2008	0	261.87	S	2.06	35.3553	2.14	0.12	0.01	25.2	17.38	0.689683	0	HOLA
MT4	4	MT	2008	1	190.305	S	0.31	27.9508	1.07	0.11	0.08	6.37	5.62	0.882261	1	HOLA
MT5	5	MT	2008	1	273.652	N	1.83	58.8696	1.07	0.1	0.1	11.8	9.36	0.79322	1	HOLA
MT6	6	MT	2008	1	278.973	N	0.95	48.0885	1.07	0.11	0.19	3.06	3.39	1.10784	1	HOLA
MT7	7	MT	2008	1	284.744	N	0.46	49.1172	0.71	0.11	0.05	7.82	6.66	0.851662	1	HOLA
MT8	8	MT	2008	1	262.875	S	1.49	60.4669	1.43	0.17	0.14	4.34	4.27	0.983871	1	HOLA
MT9	9	MT	2008	0	201.038	S	0.51	34.821	0	0.16	0.05	22.42	16.27	0.725691	0	HOLA
MT10	10	MT	2008	0	228.013	S	0.31	33.6341	6.79	0.14	0	27.1	16.65	0.614391	0	HOLA
PR4	4	PR	2008	1	328	N	0.03	38	10	0.08	0.15	1.91	1.82	0.95288	1	HOLA
PR5	5	PR	2008	1	136	S	2.06	31	0.71	0.04	0.06	2.5	2.2	0.88	1	HOLA
PR6	6	PR	2008	1	138	S	0.7	27	0	0.06	0.11	2.7	3.53	1.30741	1	HOLA
PR7	7	PR	2008	1	141	S	1.22	40	0	0.18	0.06	9.63	13.88	1.44133	0	HOLA
PR8	8	PR	2008	1	147	S	0.93	33	1.07	0.09	0.05	11.83	11.78	0.995773	0	HOLA
PR9	9	PR	2008	1	210	S	1.1	18	0	0.08	0.16	8.13	11.84	1.45633	0	HOLA
SU1	1	SU	2008	1	228.23	S	0.49	56.4815	3.93	0.2	0.05	9.29	59.53	6.40797	0	HOLA
SU2	2	SU	2008	1	296.44	N	0.01	25.5469	17.5	0.08	0.07	5.41	5.44	1.00555	0	HOLA
SU3	3	SU	2008	1	298.934	N	1.92	22.9953	11.79	0.14	0.02	5.29	3.62	0.68431	1	HOLA
SU4	4	SU	2008	1	62.1026	N	1.21	30	8.57	0.13	0.22	5.92	59.66	10.0777	0	HOLA
SU5	5	SU	2008	1	117.647	S	1.98	2.96331	5.71	0.09	0.13	3.39	3.47	1.0236	0	HOLA
SU6	6	SU	2008	1	83.5064	N	0.32	30.9485	20.36	0.08	0	12.91	59.49	4.60806	0	HOLA
SU7	7	SU	2008	0	167.242	S	2.02	13.5854	0.36	0.04	0	27.8	15.75	0.566547	0	HOLA
SU8	8	SU	2008	0	175.365	S	1.04	9.28037	0	0.1	0	35.28	19.07	0.540533	0	HOLA
SU9	9	SU	2008	0	249.507	S	2.01	26.4221	3.93	0.08	0	27.56	15.71	0.570029	0	HOLA
VC1	1	VC	2008	1	71	N	0.36	75	1.43	0.1	0.21	4.49	4.66	1.03786	1	HOLA
VC2	2	VC	2008	1	187	S	1.86	43	22.5	0.01	0.19	14.04	60.43	4.30413	1	HOLA
VC3	3	VC	2008	1	35	N	1.9	29	10	0.06	0.04	6.33	4.82	0.761453	1	HOLA
VC4	4	VC	2008	0	158	S	0	26	0	0.09	0.01	22.22	13.94	0.627363	0	HOLA
VC5	5	VC	2008	0	13	N	0.17	17	0	0.03	0	21.47	10.54	0.490918	0	HOLA
VC6	6	VC	2008	0	348	N	0.86	24	1.79	0.01	0	24.45	11.64	0.476074	1	HOLA
VC7	7	VC	2008	1	88	N	0.46	28	0	0.1	0	7.96	6.16	0.773869	1	HOLA
VC8	8	VC	2008	1	348	N	0.86	29	15	0.19	0.01	6.02	4.42	0.734219	0	HOLA
VC9	9	VC	2008	1	99	S	1.89	25	1.43	0.05	0.04	6.73	5.11	0.759287	1	HOLA
VC10	10	VC	2008	0	304	N	0.84	36	23.93	0.13	0	12.33	8.52	0.690998	1	HOLA
VC15	15	VC	2008	0	185	S	0.97	27	18.21	0.06	0.02	18.01	11.69	0.649084	0	HOLA
MT1	1	MT	2008	0	145.784	S	0.03	37.7905	0.71	0.31	0.01	17.8	12.32	0.692135	0	WEME
MT2	2	MT	2008	0	250.463	S	1.35	41.1172	1.43	0.28	0.05	14.17	9.75	0.688073	0	WEME
MT3	3	MT	2008	0	261.87	S	2.06	35.3553	2.14	0.12	0.01	25.2	17.38	0.689683	0	WEME
MT4	4	MT	2008	1	190.305	S	0.31	27.9508	1.07	0.11	0.08	6.37	5.62	0.882261	0	WEME
MT5	5	MT	2008	1	273.652	N	1.83	58.8696	1.07	0.1	0.1	11.8	9.36	0.79322	0	WEME
MT6	6	MT	2008	1	278.973	N	0.95	48.0885	1.07	0.11	0.19	3.06	3.39	1.10784	0	WEME
MT7	7	MT	2008	1	284.744	N	0.46	49.1172	0.71	0.11	0.05	7.82	6.66	0.851662	0	WEME
MT8	8	MT	2008	1	262.875	S	1.49	60.4669	1.43	0.17	0.14	4.34	4.27	0.983871	0	WEME
MT9	9	MT	2008	0	201.038	S	0.51	34.821	0	0.16	0.05	22.42	16.27	0.725691	0	WEME
MT10	10	MT	2008	0	228.013	S	0.31	33.6341	6.79	0.14	0	27.1	16.65	0.614391	0	WEME
PR4	4	PR	2008	1	328	N	0.03	38	10	0.08	0.15	1.91	1.82	0.95288	0	WEME
PR5	5	PR	2008	1	136	S	2.06	31	0.71	0.04	0.06	2.5	2.2	0.88	1	WEME
PR6	6	PR	2008	1	138	S	0.7	27	0	0.06	0.11	2.7	3.53	1.30741	0	WEME
PR7	7	PR	2008	1	141	S	1.22	40	0	0.18	0.06	9.63	13.88	1.44133	0	WEME
PR8	8	PR	2008	1	147	S	0.93	33	1.07	0.09	0.05	11.83	11.78	0.995773	0	WEME
PR9	9	PR	2008	1	210	S	1.1	18	0	0.08	0.16	8.13	11.84	1.45633	0	WEME
SU1	1	SU	2008	1	228.23	S	0.49	56.4815	3.93	0.2	0.05	9.29	59.53	6.40797	0	WEME
SU2	2	SU	2008	1	296.44	N	0.01	25.5469	17.5	0.08	0.07	5.41	5.44	1.00555	1	WEME
SU3	3	SU	2008	1	298.934	N	1.92	22.9953	11.79	0.14	0.02	5.29	3.62	0.68431	1	WEME
SU4	4	SU	2008	1	62.1026	N	1.21	30	8.57	0.13	0.22	5.92	59.66	10.0777	0	WEME
SU5	5	SU	2008	1	117.647	S	1.98	2.96331	5.71	0.09	0.13	3.39	3.47	1.0236	1	WEME
SU6	6	SU	2008	1	83.5064	N	0.32	30.9485	20.36	0.08	0	12.91	59.49	4.60806	1	WEME
SU7	7	SU	2008	0	167.242	S	2.02	13.5854	0.36	0.04	0	27.8	15.75	0.566547	0	WEME
SU8	8	SU	2008	0	175.365	S	1.04	9.28037	0	0.1	0	35.28	19.07	0.540533	0	WEME
SU9	9	SU	2008	0	249.507	S	2.01	26.4221	3.93	0.08	0	27.56	15.71	0.570029	0	WEME
VC1	1	VC	2008	1	71	N	0.36	75	1.43	0.1	0.21	4.49	4.66	1.03786	0	WEME
VC2	2	VC	2008	1	187	S	1.86	43	22.5	0.01	0.19	14.04	60.43	4.30413	1	WEME
VC3	3	VC	2008	1	35	N	1.9	29	10	0.06	0.04	6.33	4.82	0.761453	1	WEME
VC4	4	VC	2008	0	158	S	0	26	0	0.09	0.01	22.22	13.94	0.627363	1	WEME
VC5	5	VC	2008	0	13	N	0.17	17	0	0.03	0	21.47	10.54	0.490918	1	WEME
VC6	6	VC	2008	0	348	N	0.86	24	1.79	0.01	0	24.45	11.64	0.476074	1	WEME
VC7	7	VC	2008	1	88	N	0.46	28	0	0.1	0	7.96	6.16	0.773869	1	WEME
VC8	8	VC	2008	1	348	N	0.86	29	15	0.19	0.01	6.02	4.42	0.734219	0	WEME
VC9	9	VC	2008	1	99	S	1.89	25	1.43	0.05	0.04	6.73	5.11	0.759287	0	WEME
VC10	10	VC	2008	0	304	N	0.84	36	23.93	0.13	0	12.33	8.52	0.690998	1	WEME
VC15	15	VC	2008	0	185	S	0.97	27	18.21	0.06	0.02	18.01	11.69	0.649084	0	WEME
MT1	1	MT	2009	0	145.784	S	0.03	37.7905	0.71	0.18	0.04	13.34	8.91	0.667916	0	GRSP
MT2	2	MT	2009	0	250.463	S	1.35	41.1172	2.5	0.15	0.05	12.03	7.19	0.597672	0	GRSP
MT3	3	MT	2009	0	261.87	S	2.06	35.3553	0.36	0.17	0.06	18.85	11.14	0.590981	0	GRSP
MT4	4	MT	2009	1	190.305	S	0.31	27.9508	0	0.08	0.12	6.88	5.83	0.847384	0	GRSP
MT5	5	MT	2009	1	273.652	N	1.83	58.8696	0	0.03	0.1	12.04	7.52	0.624585	0	GRSP
MT6	6	MT	2009	1	278.973	N	0.95	48.0885	3.93	0.06	0.14	4.62	4.17	0.902597	0	GRSP
MT7	7	MT	2009	1	284.744	N	0.46	49.1172	2.14	0.03	0.07	8.48	5.99	0.706368	0	GRSP
MT8	8	MT	2009	1	262.875	S	1.49	60.4669	0.71	0.06	0.11	5.94	4.53	0.762626	0	GRSP
MT9	9	MT	2009	0	201.038	S	0.51	34.821	0	0.12	0.02	19.06	9.58	0.502623	0	GRSP
MT10	10	MT	2009	0	228.013	S	0.31	33.6341	1.07	0.3	0.05	14.35	10.13	0.705923	0	GRSP
PR4	4	PR	2009	1	328	N	0.03	38	22.14	0.01	0.02	15.41	15	0.973394	1	GRSP
PR5	5	PR	2009	1	136	S	2.06	31	6.79	0.01	0.01	11.37	7	0.615655	1	GRSP
PR6	6	PR	2009	1	138	S	0.7	27	0	0.01	0.03	15.44	10.2	0.660622	1	GRSP
PR7	7	PR	2009	1	141	S	1.22	40	0.36	0.04	0.08	12.91	12.31	0.953524	1	GRSP
PR8	8	PR	2009	1	147	S	0.93	33	2.5	0.04	0.08	13.53	12.38	0.915004	0	GRSP
PR9	9	PR	2009	1	210	S	1.1	18	0	0.11	0.15	6.88	9.39	1.36483	0	GRSP
SU1	1	SU	2009	1	228.23	S	0.49	56.4815	9.29	0.11	0.09	7.72	6.76	0.875648	0	GRSP
SU2	2	SU	2009	1	296.44	N	0.01	25.5469	30	0.08	0.09	5.19	4.37	0.842004	0	GRSP
SU3	3	SU	2009	1	298.934	N	1.92	22.9953	30.71	0.12	0.04	4.65	3.93	0.845161	1	GRSP
SU4	4	SU	2009	1	62.1026	N	1.21	30	13.93	0.03	0.18	11.86	84.01	7.08347	0	GRSP
SU5	5	SU	2009	1	117.647	S	1.98	2.96331	19.29	0.05	0.06	8.06	6.1	0.756824	0	GRSP
SU6	6	SU	2009	1	83.5064	N	0.32	30.9485	20.71	0.03	0	14.34	8.04	0.560669	0	GRSP
SU7	7	SU	2009	0	167.242	S	2.02	13.5854	0	0.04	0	40.64	16.25	0.399852	0	GRSP
SU8	8	SU	2009	0	175.365	S	1.04	9.28037	0	0.12	0	33.41	16.41	0.49117	0	GRSP
SU9	9	SU	2009	0	249.507	S	2.01	26.4221	2.5	0.14	0	23.33	14.48	0.62066	0	GRSP
VC1	1	VC	2009	1	71	N	0.36	75	0.36	0.13	0.2	6.13	6.25	1.01958	0	GRSP
VC2	2	VC	2009	1	187	S	1.86	43	8.21	0.09	0.23	3.14	4.57	1.45541	0	GRSP
VC3	3	VC	2009	1	35	N	1.9	29	5	0.03	0.01	7.17	4.24	0.591353	0	GRSP
VC4	4	VC	2009	0	158	S	0	26	0	0.18	0	20.13	8.19	0.406855	0	GRSP
VC5	5	VC	2009	0	13	N	0.17	17	0	0.19	0	14.77	5.61	0.379824	1	GRSP
VC6	6	VC	2009	0	348	N	0.86	24	0	0.05	0	15.31	5.7	0.372306	1	GRSP
VC7	7	VC	2009	1	88	N	0.46	28	0	0.13	0.03	6.77	4.3	0.635155	0	GRSP
VC8	8	VC	2009	1	348	N	0.86	29	10.36	0.06	0.05	4.79	3.91	0.816284	1	GRSP
VC9	9	VC	2009	1	99	S	1.89	25	0.71	0.04	0.04	8.09	5.17	0.639061	0	GRSP
VC10	10	VC	2009	0	304	N	0.84	36	20.71	0.18	0	13.89	8.42	0.606192	0	GRSP
VC15	15	VC	2009	0	185	S	0.97	27	5.36	0.14	0.03	13.68	8.32	0.608187	1	GRSP
MT1	1	MT	2009	0	145.784	S	0.03	37.7905	0.71	0.18	0.04	13.34	8.91	0.667916	0	HOLA
MT2	2	MT	2009	0	250.463	S	1.35	41.1172	2.5	0.15	0.05	12.03	7.19	0.597672	0	HOLA
MT3	3	MT	2009	0	261.87	S	2.06	35.3553	0.36	0.17	0.06	18.85	11.14	0.590981	0	HOLA
MT4	4	MT	2009	1	190.305	S	0.31	27.9508	0	0.08	0.12	6.88	5.83	0.847384	1	HOLA
MT5	5	MT	2009	1	273.652	N	1.83	58.8696	0	0.03	0.1	12.04	7.52	0.624585	1	HOLA
MT6	6	MT	2009	1	278.973	N	0.95	48.0885	3.93	0.06	0.14	4.62	4.17	0.902597	1	HOLA
MT7	7	MT	2009	1	284.744	N	0.46	49.1172	2.14	0.03	0.07	8.48	5.99	0.706368	1	HOLA
MT8	8	MT	2009	1	262.875	S	1.49	60.4669	0.71	0.06	0.11	5.94	4.53	0.762626	1	HOLA
MT9	9	MT	2009	0	201.038	S	0.51	34.821	0	0.12	0.02	19.06	9.58	0.502623	0	HOLA
MT10	10	MT	2009	0	228.013	S	0.31	33.6341	1.07	0.3	0.05	14.35	10.13	0.705923	0	HOLA
PR4	4	PR	2009	1	328	N	0.03	38	22.14	0.01	0.02	15.41	15	0.973394	1	HOLA
PR5	5	PR	2009	1	136	S	2.06	31	6.79	0.01	0.01	11.37	7	0.615655	1	HOLA
PR6	6	PR	2009	1	138	S	0.7	27	0	0.01	0.03	15.44	10.2	0.660622	0	HOLA
PR7	7	PR	2009	1	141	S	1.22	40	0.36	0.04	0.08	12.91	12.31	0.953524	0	HOLA
PR8	8	PR	2009	1	147	S	0.93	33	2.5	0.04	0.08	13.53	12.38	0.915004	0	HOLA
PR9	9	PR	2009	1	210	S	1.1	18	0	0.11	0.15	6.88	9.39	1.36483	0	HOLA
SU1	1	SU	2009	1	228.23	S	0.49	56.4815	9.29	0.11	0.09	7.72	6.76	0.875648	0	HOLA
SU2	2	SU	2009	1	296.44	N	0.01	25.5469	30	0.08	0.09	5.19	4.37	0.842004	0	HOLA
SU3	3	SU	2009	1	298.934	N	1.92	22.9953	30.71	0.12	0.04	4.65	3.93	0.845161	1	HOLA
SU4	4	SU	2009	1	62.1026	N	1.21	30	13.93	0.03	0.18	11.86	84.01	7.08347	0	HOLA
SU5	5	SU	2009	1	117.647	S	1.98	2.96331	19.29	0.05	0.06	8.06	6.1	0.756824	0	HOLA
SU6	6	SU	2009	1	83.5064	N	0.32	30.9485	20.71	0.03	0	14.34	8.04	0.560669	0	HOLA
SU7	7	SU	2009	0	167.242	S	2.02	13.5854	0	0.04	0	40.64	16.25	0.399852	0	HOLA
SU8	8	SU	2009	0	175.365	S	1.04	9.28037	0	0.12	0	33.41	16.41	0.49117	0	HOLA
SU9	9	SU	2009	0	249.507	S	2.01	26.4221	2.5	0.14	0	23.33	14.48	0.62066	0	HOLA
VC1	1	VC	2009	1	71	N	0.36	75	0.36	0.13	0.2	6.13	6.25	1.01958	0	HOLA
VC2	2	VC	2009	1	187	S	1.86	43	8.21	0.09	0.23	3.14	4.57	1.45541	1	HOLA
VC3	3	VC	2009	1	35	N	1.9	29	5	0.03	0.01	7.17	4.24	0.591353	1	HOLA
VC4	4	VC	2009	0	158	S	0	26	0	0.18	0	20.13	8.19	0.406855	0	HOLA
VC5	5	VC	2009	0	13	N	0.17	17	0	0.19	0	14.77	5.61	0.379824	0	HOLA
VC6	6	VC	2009	0	348	N	0.86	24	0	0.05	0	15.31	5.7	0.372306	0	HOLA
VC7	7	VC	2009	1	88	N	0.46	28	0	0.13	0.03	6.77	4.3	0.635155	1	HOLA
VC8	8	VC	2009	1	348	N	0.86	29	10.36	0.06	0.05	4.79	3.91	0.816284	0	HOLA
VC9	9	VC	2009	1	99	S	1.89	25	0.71	0.04	0.04	8.09	5.17	0.639061	0	HOLA
VC10	10	VC	2009	0	304	N	0.84	36	20.71	0.18	0	13.89	8.42	0.606192	0	HOLA
VC15	15	VC	2009	0	185	S	0.97	27	5.36	0.14	0.03	13.68	8.32	0.608187	1	HOLA
MT1	1	MT	2009	0	145.784	S	0.03	37.7905	0.71	0.18	0.04	13.34	8.91	0.667916	1	WEME
MT2	2	MT	2009	0	250.463	S	1.35	41.1172	2.5	0.15	0.05	12.03	7.19	0.597672	0	WEME
MT3	3	MT	2009	0	261.87	S	2.06	35.3553	0.36	0.17	0.06	18.85	11.14	0.590981	0	WEME
MT4	4	MT	2009	1	190.305	S	0.31	27.9508	0	0.08	0.12	6.88	5.83	0.847384	0	WEME
MT5	5	MT	2009	1	273.652	N	1.83	58.8696	0	0.03	0.1	12.04	7.52	0.624585	0	WEME
MT6	6	MT	2009	1	278.973	N	0.95	48.0885	3.93	0.06	0.14	4.62	4.17	0.902597	0	WEME
MT7	7	MT	2009	1	284.744	N	0.46	49.1172	2.14	0.03	0.07	8.48	5.99	0.706368	0	WEME
MT8	8	MT	2009	1	262.875	S	1.49	60.4669	0.71	0.06	0.11	5.94	4.53	0.762626	0	WEME
MT9	9	MT	2009	0	201.038	S	0.51	34.821	0	0.12	0.02	19.06	9.58	0.502623	0	WEME
MT10	10	MT	2009	0	228.013	S	0.31	33.6341	1.07	0.3	0.05	14.35	10.13	0.705923	0	WEME
PR4	4	PR	2009	1	328	N	0.03	38	22.14	0.01	0.02	15.41	15	0.973394	1	WEME
PR5	5	PR	2009	1	136	S	2.06	31	6.79	0.01	0.01	11.37	7	0.615655	0	WEME
PR6	6	PR	2009	1	138	S	0.7	27	0	0.01	0.03	15.44	10.2	0.660622	0	WEME
PR7	7	PR	2009	1	141	S	1.22	40	0.36	0.04	0.08	12.91	12.31	0.953524	1	WEME
PR8	8	PR	2009	1	147	S	0.93	33	2.5	0.04	0.08	13.53	12.38	0.915004	0	WEME
PR9	9	PR	2009	1	210	S	1.1	18	0	0.11	0.15	6.88	9.39	1.36483	0	WEME
SU1	1	SU	2009	1	228.23	S	0.49	56.4815	9.29	0.11	0.09	7.72	6.76	0.875648	0	WEME
SU2	2	SU	2009	1	296.44	N	0.01	25.5469	30	0.08	0.09	5.19	4.37	0.842004	0	WEME
SU3	3	SU	2009	1	298.934	N	1.92	22.9953	30.71	0.12	0.04	4.65	3.93	0.845161	1	WEME
SU4	4	SU	2009	1	62.1026	N	1.21	30	13.93	0.03	0.18	11.86	84.01	7.08347	0	WEME
SU5	5	SU	2009	1	117.647	S	1.98	2.96331	19.29	0.05	0.06	8.06	6.1	0.756824	0	WEME
SU6	6	SU	2009	1	83.5064	N	0.32	30.9485	20.71	0.03	0	14.34	8.04	0.560669	0	WEME
SU7	7	SU	2009	0	167.242	S	2.02	13.5854	0	0.04	0	40.64	16.25	0.399852	0	WEME
SU8	8	SU	2009	0	175.365	S	1.04	9.28037	0	0.12	0	33.41	16.41	0.49117	0	WEME
SU9	9	SU	2009	0	249.507	S	2.01	26.4221	2.5	0.14	0	23.33	14.48	0.62066	0	WEME
VC1	1	VC	2009	1	71	N	0.36	75	0.36	0.13	0.2	6.13	6.25	1.01958	1	WEME
VC2	2	VC	2009	1	187	S	1.86	43	8.21	0.09	0.23	3.14	4.57	1.45541	0	WEME
VC3	3	VC	2009	1	35	N	1.9	29	5	0.03	0.01	7.17	4.24	0.591353	1	WEME
VC4	4	VC	2009	0	158	S	0	26	0	0.18	0	20.13	8.19	0.406855	1	WEME
VC5	5	VC	2009	0	13	N	0.17	17	0	0.19	0	14.77	5.61	0.379824	1	WEME
VC6	6	VC	2009	0	348	N	0.86	24	0	0.05	0	15.31	5.7	0.372306	1	WEME
VC7	7	VC	2009	1	88	N	0.46	28	0	0.13	0.03	6.77	4.3	0.635155	1	WEME
VC8	8	VC	2009	1	348	N	0.86	29	10.36	0.06	0.05	4.79	3.91	0.816284	1	WEME
VC9	9	VC	2009	1	99	S	1.89	25	0.71	0.04	0.04	8.09	5.17	0.639061	1	WEME
VC10	10	VC	2009	0	304	N	0.84	36	20.71	0.18	0	13.89	8.42	0.606192	1	WEME
VC15	15	VC	2009	0	185	S	0.97	27	5.36	0.14	0.03	13.68	8.32	0.608187	1	WEME
MT1	1	MT	2010	0	145.784	S	0.03	37.7905	0.71	0.18	0.04	13.34	8.91	0.667916	0	GRSP
MT2	2	MT	2010	0	250.463	S	1.35	41.1172	2.5	0.15	0.05	12.03	7.19	0.597672	0	GRSP
MT3	3	MT	2010	0	261.87	S	2.06	35.3553	0.36	0.17	0.06	18.85	11.14	0.590981	1	GRSP
MT4	4	MT	2010	1	190.305	S	0.31	27.9508	0	0.08	0.12	6.88	5.83	0.847384	0	GRSP
MT5	5	MT	2010	1	273.652	N	1.83	58.8696	0	0.03	0.1	12.04	7.52	0.624585	0	GRSP
MT6	6	MT	2010	1	278.973	N	0.95	48.0885	3.93	0.06	0.14	4.62	4.17	0.902597	1	GRSP
MT7	7	MT	2010	1	284.744	N	0.46	49.1172	2.14	0.03	0.07	8.48	5.99	0.706368	0	GRSP
MT8	8	MT	2010	1	262.875	S	1.49	60.4669	0.71	0.06	0.11	5.94	4.53	0.762626	0	GRSP
MT9	9	MT	2010	0	201.038	S	0.51	34.821	0	0.12	0.02	19.06	9.58	0.502623	0	GRSP
MT10	10	MT	2010	0	228.013	S	0.31	33.6341	1.07	0.3	0.05	14.35	10.13	0.705923	1	GRSP
PR4	4	PR	2010	1	328	N	0.03	38	22.14	0.01	0.02	15.41	15	0.973394	0	GRSP
PR5	5	PR	2010	1	136	S	2.06	31	6.79	0.01	0.01	11.37	7	0.615655	1	GRSP
PR6	6	PR	2010	1	138	S	0.7	27	0	0.01	0.03	15.44	10.2	0.660622	0	GRSP
PR7	7	PR	2010	1	141	S	1.22	40	0.36	0.04	0.08	12.91	12.31	0.953524	1	GRSP
PR8	8	PR	2010	1	147	S	0.93	33	2.5	0.04	0.08	13.53	12.38	0.915004	0	GRSP
PR9	9	PR	2010	1	210	S	1.1	18	0	0.11	0.15	6.88	9.39	1.36483	0	GRSP
SU1	1	SU	2010	1	228.23	S	0.49	56.4815	9.29	0.11	0.09	7.72	6.76	0.875648	0	GRSP
SU2	2	SU	2010	1	296.44	N	0.01	25.5469	30	0.08	0.09	5.19	4.37	0.842004	0	GRSP
SU3	3	SU	2010	1	298.934	N	1.92	22.9953	30.71	0.12	0.04	4.65	3.93	0.845161	0	GRSP
SU4	4	SU	2010	1	62.1026	N	1.21	30	13.93	0.03	0.18	11.86	84.01	7.08347	0	GRSP
SU5	5	SU	2010	1	117.647	S	1.98	2.96331	19.29	0.05	0.06	8.06	6.1	0.756824	1	GRSP
SU6	6	SU	2010	1	83.5064	N	0.32	30.9485	20.71	0.03	0	14.34	8.04	0.560669	0	GRSP
SU7	7	SU	2010	0	167.242	S	2.02	13.5854	0	0.04	0	40.64	16.25	0.399852	0	GRSP
SU8	8	SU	2010	0	175.365	S	1.04	9.28037	0	0.12	0	33.41	16.41	0.49117	0	GRSP
SU9	9	SU	2010	0	249.507	S	2.01	26.4221	2.5	0.14	0	23.33	14.48	0.62066	0	GRSP
VC1	1	VC	2010	1	71	N	0.36	75	0.36	0.13	0.2	6.13	6.25	1.01958	0	GRSP
VC2	2	VC	2010	1	187	S	1.86	43	8.21	0.09	0.23	3.14	4.57	1.45541	0	GRSP
VC3	3	VC	2010	1	35	N	1.9	29	5	0.03	0.01	7.17	4.24	0.591353	0	GRSP
VC4	4	VC	2010	0	158	S	0	26	0	0.18	0	20.13	8.19	0.406855	0	GRSP
VC5	5	VC	2010	0	13	N	0.17	17	0	0.19	0	14.77	5.61	0.379824	0	GRSP
VC6	6	VC	2010	0	348	N	0.86	24	0	0.05	0	15.31	5.7	0.372306	0	GRSP
VC7	7	VC	2010	1	88	N	0.46	28	0	0.13	0.03	6.77	4.3	0.635155	0	GRSP
VC8	8	VC	2010	1	348	N	0.86	29	10.36	0.06	0.05	4.79	3.91	0.816284	0	GRSP
VC9	9	VC	2010	1	99	S	1.89	25	0.71	0.04	0.04	8.09	5.17	0.639061	0	GRSP
VC10	10	VC	2010	0	304	N	0.84	36	20.71	0.18	0	13.89	8.42	0.606192	0	GRSP
VC15	15	VC	2010	0	185	S	0.97	27	5.36	0.14	0.03	13.68	8.32	0.608187	0	GRSP
MT1	1	MT	2010	0	145.784	S	0.03	37.7905	0.71	0.18	0.04	13.34	8.91	0.667916	0	HOLA
MT2	2	MT	2010	0	250.463	S	1.35	41.1172	2.5	0.15	0.05	12.03	7.19	0.597672	0	HOLA
MT3	3	MT	2010	0	261.87	S	2.06	35.3553	0.36	0.17	0.06	18.85	11.14	0.590981	0	HOLA
MT4	4	MT	2010	1	190.305	S	0.31	27.9508	0	0.08	0.12	6.88	5.83	0.847384	1	HOLA
MT5	5	MT	2010	1	273.652	N	1.83	58.8696	0	0.03	0.1	12.04	7.52	0.624585	0	HOLA
MT6	6	MT	2010	1	278.973	N	0.95	48.0885	3.93	0.06	0.14	4.62	4.17	0.902597	1	HOLA
MT7	7	MT	2010	1	284.744	N	0.46	49.1172	2.14	0.03	0.07	8.48	5.99	0.706368	1	HOLA
MT8	8	MT	2010	1	262.875	S	1.49	60.4669	0.71	0.06	0.11	5.94	4.53	0.762626	0	HOLA
MT9	9	MT	2010	0	201.038	S	0.51	34.821	0	0.12	0.02	19.06	9.58	0.502623	0	HOLA
MT10	10	MT	2010	0	228.013	S	0.31	33.6341	1.07	0.3	0.05	14.35	10.13	0.705923	0	HOLA
PR4	4	PR	2010	1	328	N	0.03	38	22.14	0.01	0.02	15.41	15	0.973394	1	HOLA
PR5	5	PR	2010	1	136	S	2.06	31	6.79	0.01	0.01	11.37	7	0.615655	1	HOLA
PR6	6	PR	2010	1	138	S	0.7	27	0	0.01	0.03	15.44	10.2	0.660622	1	HOLA
PR7	7	PR	2010	1	141	S	1.22	40	0.36	0.04	0.08	12.91	12.31	0.953524	0	HOLA
PR8	8	PR	2010	1	147	S	0.93	33	2.5	0.04	0.08	13.53	12.38	0.915004	0	HOLA
PR9	9	PR	2010	1	210	S	1.1	18	0	0.11	0.15	6.88	9.39	1.36483	0	HOLA
SU1	1	SU	2010	1	228.23	S	0.49	56.4815	9.29	0.11	0.09	7.72	6.76	0.875648	0	HOLA
SU2	2	SU	2010	1	296.44	N	0.01	25.5469	30	0.08	0.09	5.19	4.37	0.842004	1	HOLA
SU3	3	SU	2010	1	298.934	N	1.92	22.9953	30.71	0.12	0.04	4.65	3.93	0.845161	1	HOLA
SU4	4	SU	2010	1	62.1026	N	1.21	30	13.93	0.03	0.18	11.86	84.01	7.08347	0	HOLA
SU5	5	SU	2010	1	117.647	S	1.98	2.96331	19.29	0.05	0.06	8.06	6.1	0.756824	0	HOLA
SU6	6	SU	2010	1	83.5064	N	0.32	30.9485	20.71	0.03	0	14.34	8.04	0.560669	0	HOLA
SU7	7	SU	2010	0	167.242	S	2.02	13.5854	0	0.04	0	40.64	16.25	0.399852	0	HOLA
SU8	8	SU	2010	0	175.365	S	1.04	9.28037	0	0.12	0	33.41	16.41	0.49117	0	HOLA
SU9	9	SU	2010	0	249.507	S	2.01	26.4221	2.5	0.14	0	23.33	14.48	0.62066	0	HOLA
VC1	1	VC	2010	1	71	N	0.36	75	0.36	0.13	0.2	6.13	6.25	1.01958	0	HOLA
VC2	2	VC	2010	1	187	S	1.86	43	8.21	0.09	0.23	3.14	4.57	1.45541	1	HOLA
VC3	3	VC	2010	1	35	N	1.9	29	5	0.03	0.01	7.17	4.24	0.591353	1	HOLA
VC4	4	VC	2010	0	158	S	0	26	0	0.18	0	20.13	8.19	0.406855	0	HOLA
VC5	5	VC	2010	0	13	N	0.17	17	0	0.19	0	14.77	5.61	0.379824	0	HOLA
VC6	6	VC	2010	0	348	N	0.86	24	0	0.05	0	15.31	5.7	0.372306	0	HOLA
VC7	7	VC	2010	1	88	N	0.46	28	0	0.13	0.03	6.77	4.3	0.635155	1	HOLA
VC8	8	VC	2010	1	348	N	0.86	29	10.36	0.06	0.05	4.79	3.91	0.816284	0	HOLA
VC9	9	VC	2010	1	99	S	1.89	25	0.71	0.04	0.04	8.09	5.17	0.639061	1	HOLA
VC10	10	VC	2010	0	304	N	0.84	36	20.71	0.18	0	13.89	8.42	0.606192	0	HOLA
VC15	15	VC	2010	0	185	S	0.97	27	5.36	0.14	0.03	13.68	8.32	0.608187	0	HOLA
MT1	1	MT	2010	0	145.784	S	0.03	37.7905	0.71	0.18	0.04	13.34	8.91	0.667916	0	WEME
MT2	2	MT	2010	0	250.463	S	1.35	41.1172	2.5	0.15	0.05	12.03	7.19	0.597672	0	WEME
MT3	3	MT	2010	0	261.87	S	2.06	35.3553	0.36	0.17	0.06	18.85	11.14	0.590981	0	WEME
MT4	4	MT	2010	1	190.305	S	0.31	27.9508	0	0.08	0.12	6.88	5.83	0.847384	0	WEME
MT5	5	MT	2010	1	273.652	N	1.83	58.8696	0	0.03	0.1	12.04	7.52	0.624585	0	WEME
MT6	6	MT	2010	1	278.973	N	0.95	48.0885	3.93	0.06	0.14	4.62	4.17	0.902597	0	WEME
MT7	7	MT	2010	1	284.744	N	0.46	49.1172	2.14	0.03	0.07	8.48	5.99	0.706368	0	WEME
MT8	8	MT	2010	1	262.875	S	1.49	60.4669	0.71	0.06	0.11	5.94	4.53	0.762626	0	WEME
MT9	9	MT	2010	0	201.038	S	0.51	34.821	0	0.12	0.02	19.06	9.58	0.502623	0	WEME
MT10	10	MT	2010	0	228.013	S	0.31	33.6341	1.07	0.3	0.05	14.35	10.13	0.705923	0	WEME
PR4	4	PR	2010	1	328	N	0.03	38	22.14	0.01	0.02	15.41	15	0.973394	0	WEME
PR5	5	PR	2010	1	136	S	2.06	31	6.79	0.01	0.01	11.37	7	0.615655	1	WEME
PR6	6	PR	2010	1	138	S	0.7	27	0	0.01	0.03	15.44	10.2	0.660622	1	WEME
PR7	7	PR	2010	1	141	S	1.22	40	0.36	0.04	0.08	12.91	12.31	0.953524	0	WEME
PR8	8	PR	2010	1	147	S	0.93	33	2.5	0.04	0.08	13.53	12.38	0.915004	0	WEME
PR9	9	PR	2010	1	210	S	1.1	18	0	0.11	0.15	6.88	9.39	1.36483	0	WEME
SU1	1	SU	2010	1	228.23	S	0.49	56.4815	9.29	0.11	0.09	7.72	6.76	0.875648	0	WEME
SU2	2	SU	2010	1	296.44	N	0.01	25.5469	30	0.08	0.09	5.19	4.37	0.842004	1	WEME
SU3	3	SU	2010	1	298.934	N	1.92	22.9953	30.71	0.12	0.04	4.65	3.93	0.845161	1	WEME
SU4	4	SU	2010	1	62.1026	N	1.21	30	13.93	0.03	0.18	11.86	84.01	7.08347	0	WEME
SU5	5	SU	2010	1	117.647	S	1.98	2.96331	19.29	0.05	0.06	8.06	6.1	0.756824	1	WEME
SU6	6	SU	2010	1	83.5064	N	0.32	30.9485	20.71	0.03	0	14.34	8.04	0.560669	1	WEME
SU7	7	SU	2010	0	167.242	S	2.02	13.5854	0	0.04	0	40.64	16.25	0.399852	0	WEME
SU8	8	SU	2010	0	175.365	S	1.04	9.28037	0	0.12	0	33.41	16.41	0.49117	0	WEME
SU9	9	SU	2010	0	249.507	S	2.01	26.4221	2.5	0.14	0	23.33	14.48	0.62066	0	WEME
VC1	1	VC	2010	1	71	N	0.36	75	0.36	0.13	0.2	6.13	6.25	1.01958	1	WEME
VC2	2	VC	2010	1	187	S	1.86	43	8.21	0.09	0.23	3.14	4.57	1.45541	1	WEME
VC3	3	VC	2010	1	35	N	1.9	29	5	0.03	0.01	7.17	4.24	0.591353	1	WEME
VC4	4	VC	2010	0	158	S	0	26	0	0.18	0	20.13	8.19	0.406855	1	WEME
VC5	5	VC	2010	0	13	N	0.17	17	0	0.19	0	14.77	5.61	0.379824	1	WEME
VC6	6	VC	2010	0	348	N	0.86	24	0	0.05	0	15.31	5.7	0.372306	1	WEME
VC7	7	VC	2010	1	88	N	0.46	28	0	0.13	0.03	6.77	4.3	0.635155	1	WEME
VC8	8	VC	2010	1	348	N	0.86	29	10.36	0.06	0.05	4.79	3.91	0.816284	1	WEME
VC9	9	VC	2010	1	99	S	1.89	25	0.71	0.04	0.04	8.09	5.17	0.639061	1	WEME
VC10	10	VC	2010	0	304	N	0.84	36	20.71	0.18	0	13.89	8.42	0.606192	1	WEME
VC15	15	VC	2010	0	185	S	0.97	27	5.36	0.14	0.03	13.68	8.32	0.608187	0	WEME
MT1	1	MT	2011	0	145.784	S	0.03	37.7905	0.357143	30	0	25.55	12.7599	0.499408	1	GRSP
MT2	2	MT	2011	0	250.463	S	1.35	41.1172	2.85714	15	0	26.8321	12.3519	0.460341	0	GRSP
MT3	3	MT	2011	0	261.87	S	2.06	35.3553	0	5	0.357143	32.8357	18.3337	0.558345	0	GRSP
MT4	4	MT	2011	1	190.305	S	0.31	27.9508	0	17	0.714286	15.2429	9.67009	0.634402	0	GRSP
MT5	5	MT	2011	1	273.652	N	1.83	58.8696	0	27	3.92857	19.0107	11.89	0.625438	1	GRSP
MT6	6	MT	2011	1	278.973	N	0.95	48.0885	0	35	11.0714	40.5571	597.281	14.7269	1	GRSP
MT7	7	MT	2011	1	284.744	N	0.46	49.1172	0	13	0	16.9143	7.49383	0.443047	1	GRSP
MT8	8	MT	2011	1	262.875	S	1.49	60.4669	0.357143	43	10.3571	7.2	7.15542	0.993808	0	GRSP
MT9	9	MT	2011	0	201.038	S	0.51	34.821	0	33	7.85714	20.45	15.0086	0.733919	0	GRSP
MT10	10	MT	2011	0	228.013	S	0.31	33.6341	0.714286	26	0.357143	29.9893	18.4102	0.613892	0	GRSP
PR4	4	PR	2011	1	328	N	0.03	38	8.57143	23	10.3571	5.2	4.59109	0.882903	1	GRSP
PR5	5	PR	2011	1	136	S	2.06	31	6.42857	16	0.357143	11.7929	6.39051	0.541897	1	GRSP
PR6	6	PR	2011	1	138	S	0.7	27	0	41	3.57143	8.88571	6.54741	0.736847	1	GRSP
PR7	7	PR	2011	1	141	S	1.22	40	1.07143	34	6.78571	11.1036	8.20481	0.738935	0	GRSP
PR8	8	PR	2011	1	147	S	0.93	33	2.14286	11	4.28571	13.5679	8.68045	0.63978	0	GRSP
PR9	9	PR	2011	1	210	S	1.1	18	0	53	19.2857	5.69286	6.47011	1.13653	0	GRSP
SU1	1	SU	2011	1	228.23	S	0.49	56.4815	5	32	1.42857	10.0571	6.70181	0.666373	0	GRSP
SU2	2	SU	2011	1	296.44	N	0.01	25.5469	20.3571	25	8.21429	5.86786	4.94707	0.84308	0	GRSP
SU3	3	SU	2011	1	298.934	N	1.92	22.9953	9.64286	22	2.85714	8.38929	5.7463	0.684957	0	GRSP
SU4	4	SU	2011	1	62.1026	N	1.21	30	7.14286	19	0.714286	10.325	6.9094	0.669192	1	GRSP
SU5	5	SU	2011	1	117.647	S	1.98	2.96331	0	18	2.5	11.2821	7.34718	0.651222	1	GRSP
SU6	6	SU	2011	1	83.5064	N	0.32	30.9485	17.1429	14	0	17.1179	9.55706	0.558309	1	GRSP
SU7	7	SU	2011	0	167.242	S	2.02	13.5854	0.357143	17	0.357143	37.4143	18.5623	0.496129	0	GRSP
SU8	8	SU	2011	0	175.365	S	1.04	9.28037	0	8	0.357143	40.55	21.1307	0.521102	0	GRSP
SU9	9	SU	2011	0	249.507	S	2.01	26.4221	0	58	0	27.8929	19.2868	0.691461	0	GRSP
VC1	1	VC	2011	1	71	N	0.36	75	3.21429	13	1.42857	23.225	13.707	0.590182	0	GRSP
VC2	2	VC	2011	1	187	S	1.86	43	8.21429	26	19.2857	9.93214	9.70233	0.976861	0	GRSP
VC3	3	VC	2011	1	35	N	1.9	29	2.5	1	0.357143	22.0929	9.74617	0.441146	0	GRSP
VC4	4	VC	2011	0	158	S	0	26	0	32	0	38.15	15.3856	0.403291	0	GRSP
VC5	5	VC	2011	0	13	N	0.17	17	0.357143	20	0.714286	22.9393	9.85849	0.429765	0	GRSP
VC6	6	VC	2011	0	348	N	0.86	24	0.714286	4	0.357143	22.8393	6.98225	0.305712	0	GRSP
VC7	7	VC	2011	1	88	N	0.46	28	0	8	0.357143	19.4214	10.0072	0.515267	0	GRSP
VC8	8	VC	2011	1	348	N	0.86	29	6.07143	15	0.357143	16.0786	8.03315	0.499618	0	GRSP
VC9	9	VC	2011	1	99	S	1.89	25	0.714286	2	0.357143	24.2	12.5182	0.517281	1	GRSP
VC10	10	VC	2011	0	304	N	0.84	36	9.64286	53	0	14.5214	7.82054	0.538552	0	GRSP
VC15	15	VC	2011	0	185	S	0.97	27	5.71429	11	2.14286	21.4464	10.641	0.496165	0	GRSP
MT1	1	MT	2011	0	145.784	S	0.03	37.7905	0.357143	30	0	25.55	12.7599	0.499408	0	HOLA
MT2	2	MT	2011	0	250.463	S	1.35	41.1172	2.85714	15	0	26.8321	12.3519	0.460341	0	HOLA
MT3	3	MT	2011	0	261.87	S	2.06	35.3553	0	5	0.357143	32.8357	18.3337	0.558345	0	HOLA
MT4	4	MT	2011	1	190.305	S	0.31	27.9508	0	17	0.714286	15.2429	9.67009	0.634402	1	HOLA
MT5	5	MT	2011	1	273.652	N	1.83	58.8696	0	27	3.92857	19.0107	11.89	0.625438	0	HOLA
MT6	6	MT	2011	1	278.973	N	0.95	48.0885	0	35	11.0714	40.5571	597.281	14.7269	1	HOLA
MT7	7	MT	2011	1	284.744	N	0.46	49.1172	0	13	0	16.9143	7.49383	0.443047	0	HOLA
MT8	8	MT	2011	1	262.875	S	1.49	60.4669	0.357143	43	10.3571	7.2	7.15542	0.993808	1	HOLA
MT9	9	MT	2011	0	201.038	S	0.51	34.821	0	33	7.85714	20.45	15.0086	0.733919	0	HOLA
MT10	10	MT	2011	0	228.013	S	0.31	33.6341	0.714286	26	0.357143	29.9893	18.4102	0.613892	0	HOLA
PR4	4	PR	2011	1	328	N	0.03	38	8.57143	23	10.3571	5.2	4.59109	0.882903	1	HOLA
PR5	5	PR	2011	1	136	S	2.06	31	6.42857	16	0.357143	11.7929	6.39051	0.541897	1	HOLA
PR6	6	PR	2011	1	138	S	0.7	27	0	41	3.57143	8.88571	6.54741	0.736847	1	HOLA
PR7	7	PR	2011	1	141	S	1.22	40	1.07143	34	6.78571	11.1036	8.20481	0.738935	0	HOLA
PR8	8	PR	2011	1	147	S	0.93	33	2.14286	11	4.28571	13.5679	8.68045	0.63978	0	HOLA
PR9	9	PR	2011	1	210	S	1.1	18	0	53	19.2857	5.69286	6.47011	1.13653	0	HOLA
SU1	1	SU	2011	1	228.23	S	0.49	56.4815	5	32	1.42857	10.0571	6.70181	0.666373	0	HOLA
SU2	2	SU	2011	1	296.44	N	0.01	25.5469	20.3571	25	8.21429	5.86786	4.94707	0.84308	1	HOLA
SU3	3	SU	2011	1	298.934	N	1.92	22.9953	9.64286	22	2.85714	8.38929	5.7463	0.684957	1	HOLA
SU4	4	SU	2011	1	62.1026	N	1.21	30	7.14286	19	0.714286	10.325	6.9094	0.669192	0	HOLA
SU5	5	SU	2011	1	117.647	S	1.98	2.96331	0	18	2.5	11.2821	7.34718	0.651222	0	HOLA
SU6	6	SU	2011	1	83.5064	N	0.32	30.9485	17.1429	14	0	17.1179	9.55706	0.558309	0	HOLA
SU7	7	SU	2011	0	167.242	S	2.02	13.5854	0.357143	17	0.357143	37.4143	18.5623	0.496129	0	HOLA
SU8	8	SU	2011	0	175.365	S	1.04	9.28037	0	8	0.357143	40.55	21.1307	0.521102	0	HOLA
SU9	9	SU	2011	0	249.507	S	2.01	26.4221	0	58	0	27.8929	19.2868	0.691461	0	HOLA
VC1	1	VC	2011	1	71	N	0.36	75	3.21429	13	1.42857	23.225	13.707	0.590182	0	HOLA
VC2	2	VC	2011	1	187	S	1.86	43	8.21429	26	19.2857	9.93214	9.70233	0.976861	1	HOLA
VC3	3	VC	2011	1	35	N	1.9	29	2.5	1	0.357143	22.0929	9.74617	0.441146	1	HOLA
VC4	4	VC	2011	0	158	S	0	26	0	32	0	38.15	15.3856	0.403291	0	HOLA
VC5	5	VC	2011	0	13	N	0.17	17	0.357143	20	0.714286	22.9393	9.85849	0.429765	0	HOLA
VC6	6	VC	2011	0	348	N	0.86	24	0.714286	4	0.357143	22.8393	6.98225	0.305712	0	HOLA
VC7	7	VC	2011	1	88	N	0.46	28	0	8	0.357143	19.4214	10.0072	0.515267	1	HOLA
VC8	8	VC	2011	1	348	N	0.86	29	6.07143	15	0.357143	16.0786	8.03315	0.499618	0	HOLA
VC9	9	VC	2011	1	99	S	1.89	25	0.714286	2	0.357143	24.2	12.5182	0.517281	1	HOLA
VC10	10	VC	2011	0	304	N	0.84	36	9.64286	53	0	14.5214	7.82054	0.538552	1	HOLA
VC15	15	VC	2011	0	185	S	0.97	27	5.71429	11	2.14286	21.4464	10.641	0.496165	1	HOLA
MT1	1	MT	2011	0	145.784	S	0.03	37.7905	0.357143	30	0	25.55	12.7599	0.499408	0	WEME
MT2	2	MT	2011	0	250.463	S	1.35	41.1172	2.85714	15	0	26.8321	12.3519	0.460341	0	WEME
MT3	3	MT	2011	0	261.87	S	2.06	35.3553	0	5	0.357143	32.8357	18.3337	0.558345	0	WEME
MT4	4	MT	2011	1	190.305	S	0.31	27.9508	0	17	0.714286	15.2429	9.67009	0.634402	1	WEME
MT5	5	MT	2011	1	273.652	N	1.83	58.8696	0	27	3.92857	19.0107	11.89	0.625438	0	WEME
MT6	6	MT	2011	1	278.973	N	0.95	48.0885	0	35	11.0714	40.5571	597.281	14.7269	0	WEME
MT7	7	MT	2011	1	284.744	N	0.46	49.1172	0	13	0	16.9143	7.49383	0.443047	0	WEME
MT8	8	MT	2011	1	262.875	S	1.49	60.4669	0.357143	43	10.3571	7.2	7.15542	0.993808	0	WEME
MT9	9	MT	2011	0	201.038	S	0.51	34.821	0	33	7.85714	20.45	15.0086	0.733919	0	WEME
MT10	10	MT	2011	0	228.013	S	0.31	33.6341	0.714286	26	0.357143	29.9893	18.4102	0.613892	0	WEME
PR4	4	PR	2011	1	328	N	0.03	38	8.57143	23	10.3571	5.2	4.59109	0.882903	1	WEME
PR5	5	PR	2011	1	136	S	2.06	31	6.42857	16	0.357143	11.7929	6.39051	0.541897	1	WEME
PR6	6	PR	2011	1	138	S	0.7	27	0	41	3.57143	8.88571	6.54741	0.736847	1	WEME
PR7	7	PR	2011	1	141	S	1.22	40	1.07143	34	6.78571	11.1036	8.20481	0.738935	1	WEME
PR8	8	PR	2011	1	147	S	0.93	33	2.14286	11	4.28571	13.5679	8.68045	0.63978	0	WEME
PR9	9	PR	2011	1	210	S	1.1	18	0	53	19.2857	5.69286	6.47011	1.13653	0	WEME
SU1	1	SU	2011	1	228.23	S	0.49	56.4815	5	32	1.42857	10.0571	6.70181	0.666373	0	WEME
SU2	2	SU	2011	1	296.44	N	0.01	25.5469	20.3571	25	8.21429	5.86786	4.94707	0.84308	1	WEME
SU3	3	SU	2011	1	298.934	N	1.92	22.9953	9.64286	22	2.85714	8.38929	5.7463	0.684957	1	WEME
SU4	4	SU	2011	1	62.1026	N	1.21	30	7.14286	19	0.714286	10.325	6.9094	0.669192	1	WEME
SU5	5	SU	2011	1	117.647	S	1.98	2.96331	0	18	2.5	11.2821	7.34718	0.651222	1	WEME
SU6	6	SU	2011	1	83.5064	N	0.32	30.9485	17.1429	14	0	17.1179	9.55706	0.558309	1	WEME
SU7	7	SU	2011	0	167.242	S	2.02	13.5854	0.357143	17	0.357143	37.4143	18.5623	0.496129	0	WEME
SU8	8	SU	2011	0	175.365	S	1.04	9.28037	0	8	0.357143	40.55	21.1307	0.521102	0	WEME
SU9	9	SU	2011	0	249.507	S	2.01	26.4221	0	58	0	27.8929	19.2868	0.691461	0	WEME
VC1	1	VC	2011	1	71	N	0.36	75	3.21429	13	1.42857	23.225	13.707	0.590182	1	WEME
VC2	2	VC	2011	1	187	S	1.86	43	8.21429	26	19.2857	9.93214	9.70233	0.976861	1	WEME
VC3	3	VC	2011	1	35	N	1.9	29	2.5	1	0.357143	22.0929	9.74617	0.441146	1	WEME
VC4	4	VC	2011	0	158	S	0	26	0	32	0	38.15	15.3856	0.403291	1	WEME
VC5	5	VC	2011	0	13	N	0.17	17	0.357143	20	0.714286	22.9393	9.85849	0.429765	1	WEME
VC6	6	VC	2011	0	348	N	0.86	24	0.714286	4	0.357143	22.8393	6.98225	0.305712	0	WEME
VC7	7	VC	2011	1	88	N	0.46	28	0	8	0.357143	19.4214	10.0072	0.515267	1	WEME
VC8	8	VC	2011	1	348	N	0.86	29	6.07143	15	0.357143	16.0786	8.03315	0.499618	1	WEME
VC9	9	VC	2011	1	99	S	1.89	25	0.714286	2	0.357143	24.2	12.5182	0.517281	1	WEME
VC10	10	VC	2011	0	304	N	0.84	36	9.64286	53	0	14.5214	7.82054	0.538552	1	WEME
VC15	15	VC	2011	0	185	S	0.97	27	5.71429	11	2.14286	21.4464	10.641	0.496165	1	WEME

## Sheet: Table B Model variables
modelNum	Vars
1	bare
1	Graze
1	height
1	litt
1	nativecov
1	North
1	slope
2	North
2	slope
3	bare
3	height
3	litt
4	Graze
5	Graze
5	nativecov
6	nativecov
7	bare
7	height
7	litt
7	nativecov
8	bare
8	Graze
8	height
8	litt
8	nativecov
9	bare
9	Graze
9	height
10	bare
10	Graze
10	height
10	litt
11	nativecov
11	North
11	slope
12	Graze
12	height
13	bare
13	Graze
13	height
13	nativecov
14	bare
14	height
14	litt
15	height
16	bare
17	slope
18	North
19	nativecov
19	North

## Sheet: Table C Bird Occupancy
Park	Year	GRSP	HOLA	WEME	Total Plots	GRSPpercent	HOLApercent	WEMEpercent
MT	2004	1	3	3	6	16.6667	50	50
MT	2005	2	3	1	10	20	30	10
MT	2006	1	4	3	10	10	40	30
MT	2007	3	3	0	10	30	30	0
MT	2008	1	5	0	10	10	50	0
MT	2009	0	5	1	10	0	50	10
MT	2010	3	3	0	10	30	30	0
MT	2011	4	3	1	10	40	30	10
PR	2004	2	2	2	6	33.3333	33.3333	33.3333
PR	2005	2	3	3	6	33.3333	50	50
PR	2006	3	4	0	6	50	66.6667	0
PR	2007	1	3	0	6	16.6667	50	0
PR	2008	0	3	1	6	0	50	16.6667
PR	2009	4	2	2	6	66.6667	33.3333	33.3333
PR	2010	2	3	2	6	33.3333	50	33.3333
PR	2011	3	3	4	6	50	50	66.6667
SU	2005	3	2	4	9	33.3333	22.2222	44.4444
SU	2006	2	3	3	9	22.2222	33.3333	33.3333
SU	2007	3	2	2	9	33.3333	22.2222	22.2222
SU	2008	0	1	4	9	0	11.1111	44.4444
SU	2009	1	1	1	9	11.1111	11.1111	11.1111
SU	2010	1	2	4	9	11.1111	22.2222	44.4444
SU	2011	3	2	5	9	33.3333	22.2222	55.5556
VC	2004	0	7	8	10	0	70	80
VC	2005	0	6	8	10	0	60	80
VC	2006	0	6	8	10	0	60	80
VC	2007	1	5	6	10	10	50	60
VC	2008	2	7	7	11	18.1818	63.6364	63.6364
VC	2009	4	4	10	11	36.3636	36.3636	90.9091
VC	2010	0	4	10	11	0	36.3636	90.9091
VC	2011	1	6	10	11	9.09091	54.5455	90.9091

## Sheet: Table D Bird Species Codes
Species code
ACWO	Acorn Woodpecker
AMCR	American Crow
AMKE	American Kestrel
AMPI	American Pipit
AMRO	American Robin
ANHU	Anna's Hummingbird
ATFL	Ash-throated Flycatcher
BARS	Barn Swallow
BEWR	Bewick's Wren
BGGN	Blue-gray Gnatcatcher
BHCO	Brown-headed Cowbird
BHGR	Black-headed Grosbeak
BLGR	Blue Grosbeak
BLPH	Black Phoebe
BRBL	Brewer's Blackbird
BRCR	Brown Creeper
BTPI	Band-tailed Pigeon
BUOR	Bullock's Oriole
BUSH	Bushtit
CALT	California Towhee
CAQU	California Quail
CAVI	Cassin's Vireo
CBCH	Chestnut-backed Chickadee
CEDW	Cedar Waxwing
CLSW	Cliff Swallow
COHA	Cooper's Hawk
CORA	Common Raven
EUST	Europena Starling
GCSP	Golden-crowned Sparrow
GHOW	Great Horned Owl
GOEA	Golden Eagle
GRSP	Grasshopper Sparrow
GRYE	Greater Yellowlegs
HAWO	Hairy Woodpecker
HOFI	House Finch
HOLA	Horned Lark
HOWR	House Wren
HUVI	Hutton's Vireo
KILL	Killdeer
LASP	Lark Sparrow
LAZB	Lazuli Bunting
LEGO	Lesser Goldfinch
LOSH	Loggerhead Shrike
MALL	Mallard
MAWA	Magnolia Warbler
MODO	Mourning Dove
NOMO	Northern Mockingbird
NRWS	Northern Rough-winged Swallow
NUWO	Nuttall's Woodpecker
OATI	Oak Titmouse
OCWA	Orange-crowned Warbler
ORJU	Oregon Junco
PSFL	Pacific-slope Flycatcher
PUFI	Purple Finch
RCKI	Ruby-crowned Kinglet
RCSP	Rufous-crowned Sparrow
RNPH	Red-necked Phalarope
RODO	Rock Pigeon
ROWR	Rock Wren
RSFL	Red-shafter Flicker
RSHA	Red-shouldered Hawk
RTHA	Red-tailed Hawk
RWBL	Red-winged Blackbird
SAVS	Savannah Sparrow
SOSP	Song Sparrow
SPTO	Spotted Towhee
STJA	Stellar's Jay
TRES	Tree Swallow
TUVU	Turkey Vulture
VGSW	Violet-green Swallow
WAVI	Warbling Vireo
WBNU	White-breasted Nuthatch
WCSP	White-crowned Sparrow
WEBL	Western Bluebird
WEKI	Western Kingbird
WEME	Western Meadowlark
WESJ	California Scrub-Jay
WETA	Western Tanager
WITU	Wild Turkey
WIWA	Wilson's Warbler
WREN	Wrentit
WTKI	White-tailed Kite
WTSW	White-throated Swift
YBMA	Yellow-billed Magpie
YRWA	Yellow-rumped Warbler
